# Supplementary material for: B1 oligomerization regulates PML nuclear body biogenesis and leukemogenesis
Source: Nat Commun. 2019 Aug 22;10:3789. doi: 10.1038/s41467-019-11746-0 (PMC6706441; doi:10.1038/s41467-019-11746-0)
Supplement: Supplementary file 4 — Source Data [file 41467_2019_11746_MOESM4_ESM.xls]

## Sheet: Figure 1c
Figure 1c
PML
Elution Volumn(ml)	UV absorbance(280nm)
0	2.77
0.14	2.78
0.27	2.92
0.41	3.52
0.55	3.29
0.69	3.19
0.82	3.14
0.96	3.08
1.1	3.06
1.24	3.01
1.37	3.01
1.51	2.93
1.65	2.94
1.79	2.91
1.92	2.9
2.06	2.87
2.2	2.84
2.34	2.83
2.47	2.82
2.61	2.84
2.75	2.84
2.89	2.76
3.02	2.77
3.16	2.74
3.3	2.72
3.44	2.69
3.57	2.67
3.71	2.66
3.85	2.63
3.99	2.62
4.12	2.63
4.26	2.6
4.4	2.63
4.54	2.61
4.67	2.65
4.81	2.62
4.95	2.61
5.09	2.6
5.22	2.57
5.36	2.58
5.5	2.58
5.64	2.59
5.77	2.6
5.91	2.56
6.05	2.58
6.19	2.55
6.32	2.56
6.46	2.53
6.6	2.53
6.74	2.54
6.87	2.52
7.01	2.54
7.15	2.52
7.29	2.49
7.42	2.49
7.56	2.53
7.7	2.52
7.84	2.52
7.97	2.51
8.11	2.5
8.25	2.48
8.39	2.47
8.52	2.48
8.66	2.52
8.8	2.51
8.94	2.51
9.07	2.47
9.21	2.47
9.35	2.49
9.49	2.47
9.62	2.47
9.76	2.47
9.9	2.47
10.04	2.48
10.17	2.47
10.31	2.46
10.45	2.45
10.59	2.49
10.72	2.42
10.86	2.43
11	2.47
11.14	2.47
11.27	2.46
11.41	2.45
11.55	2.45
11.69	2.46
11.82	2.46
11.96	2.44
12.1	2.47
12.24	2.42
12.37	2.47
12.51	2.43
12.65	2.43
12.79	2.43
12.92	2.44
13.06	2.44
13.2	2.44
13.34	2.44
13.47	2.44
13.61	2.42
13.75	2.41
13.89	2.45
14.02	2.45
14.16	2.38
14.3	2.38
14.44	2.41
14.57	2.43
14.71	2.43
14.85	2.41
14.99	2.41
15.12	2.43
15.26	2.45
15.4	2.42
15.54	2.44
15.67	2.39
15.81	2.41
15.95	2.43
16.09	2.41
16.22	2.42
16.36	2.43
16.5	2.45
16.64	2.44
16.77	2.43
16.91	2.4
17.05	2.42
17.19	2.43
17.32	2.4
17.46	2.41
17.6	2.39
17.74	2.42
17.87	2.44
18.01	2.42
18.15	2.43
18.29	2.41
18.42	2.41
18.56	2.4
18.7	2.42
18.84	2.42
18.97	2.45
19.11	2.38
19.25	2.39
19.39	2.42
19.52	2.43
19.66	2.39
19.8	2.42
19.94	2.42
20.07	2.41
20.21	2.39
20.35	2.42
20.49	2.38
20.62	2.4
20.76	2.43
20.9	2.39
21.04	2.38
21.17	2.33
21.31	2.38
21.45	2.4
21.59	2.42
21.72	2.39
21.86	2.4
22	2.42
22.14	2.38
22.27	2.39
22.41	2.4
22.55	2.4
22.69	2.38
22.82	2.4
22.96	2.41
23.1	2.38
23.24	2.42
23.37	2.43
23.51	2.4
23.65	2.44
23.79	2.39
23.92	2.4
24.06	2.4
24.2	2.43
24.34	2.39
24.47	2.41
24.61	2.43
24.75	2.43
24.89	2.41
25.02	2.4
25.16	2.4
25.3	2.4
25.44	2.39
25.57	2.41
25.71	2.41
25.85	2.41
25.99	2.41
26.12	2.4
26.26	2.43
26.4	2.4
26.54	2.4
26.67	2.4
26.81	2.39
26.95	2.38
27.09	2.38
27.22	2.4
27.36	2.41
27.5	2.41
27.64	2.4
27.77	2.42
27.91	2.44
28.05	2.38
28.19	2.39
28.32	2.41
28.46	2.37
28.6	2.4
28.74	2.42
28.87	2.35
29.01	2.39
29.15	2.39
29.29	2.4
29.42	2.4
29.56	2.38
29.7	2.4
29.84	2.4
29.97	2.4
30.11	2.42
30.25	2.41
30.39	2.4
30.52	2.37
30.66	2.38
30.8	2.4
30.94	2.37
31.07	2.36
31.21	2.35
31.35	2.4
31.49	2.39
31.62	2.4
31.76	2.36
31.9	2.4
32.04	2.37
32.17	2.36
32.31	2.4
32.45	2.39
32.59	2.36
32.72	2.38
32.86	2.39
33	2.41
33.14	2.38
33.27	2.33
33.41	2.38
33.55	2.4
33.69	2.39
33.82	2.4
33.96	2.41
34.1	2.36
34.24	2.41
34.37	2.41
34.51	2.43
34.65	2.42
34.79	2.42
34.92	2.43
35.06	2.45
35.2	2.47
35.34	2.46
35.47	2.48
35.61	2.46
35.75	2.47
35.89	2.48
36.02	2.49
36.16	2.47
36.3	2.5
36.44	2.53
36.57	2.47
36.71	2.5
36.85	2.52
36.99	2.5
37.12	2.49
37.26	2.48
37.4	2.51
37.54	2.5
37.67	2.53
37.81	2.52
37.95	2.49
38.09	2.52
38.22	2.49
38.36	2.5
38.5	2.51
38.64	2.51
38.77	2.52
38.91	2.5
39.05	2.48
39.19	2.49
39.32	2.47
39.46	2.47
39.6	2.46
39.74	2.44
39.87	2.4
40.01	2.44
40.15	2.42
40.29	2.43
40.42	2.44
40.56	2.44
40.7	2.41
40.84	2.4
40.97	2.42
41.11	2.44
41.25	2.39
41.39	2.44
41.52	2.45
41.66	2.43
41.8	2.45
41.94	2.45
42.07	2.48
42.21	2.52
42.35	2.5
42.49	2.5
42.62	2.47
42.76	2.52
42.9	2.54
43.04	2.55
43.17	2.65
43.31	2.66
43.45	2.73
43.59	2.83
43.72	2.94
43.86	3.12
44	3.35
44.14	3.65
44.27	4.15
44.41	4.67
44.55	5.54
44.69	6.49
44.82	7.83
44.96	9.27
45.1	11.14
45.24	13.3
45.37	15.71
45.51	18.26
45.65	21.05
45.79	24.32
45.92	27.52
46.06	30.93
46.2	34.41
46.34	38.09
46.47	41.56
46.61	45.05
46.75	48.6
46.89	52.17
47.02	55.46
47.16	58.89
47.3	62.39
47.44	65.72
47.57	69.18
47.71	72.27
47.85	75.86
47.99	79.2
48.12	82.78
48.26	86.11
48.4	89.84
48.54	93.42
48.67	97.19
48.81	100.83
48.95	104.59
49.09	108.57
49.22	112.23
49.36	116.18
49.5	119.99
49.64	124.08
49.77	127.73
49.91	131.78
50.05	135.66
50.19	139.86
50.32	143.78
50.46	148.09
50.6	151.91
50.74	156.43
50.87	160.5
51.01	164.33
51.15	168.28
51.29	172.47
51.42	176.32
51.56	179.9
51.7	183.85
51.84	187.13
51.97	190.97
52.11	194.46
52.25	197.98
52.39	201.81
52.52	205.2
52.66	208.2
52.8	211.78
52.94	215.18
53.07	218.37
53.21	221.64
53.35	224.45
53.49	227.47
53.62	230.1
53.76	232.93
53.9	235.17
54.04	237.71
54.17	239.65
54.31	241.69
54.45	243.5
54.59	245.19
54.72	246.52
54.86	247.72
55	248.88
55.14	249.67
55.27	250.75
55.41	252.36
55.55	252.89
55.69	253.27
55.82	253.59
55.96	253.96
56.1	254.11
56.24	254.59
56.37	254.68
56.51	255.44
56.65	255.66
56.79	256.36
56.92	256.92
57.06	257.72
57.2	258.47
57.34	259.61
57.47	260.17
57.61	261.16
57.75	262.08
57.89	263.21
58.02	264.04
58.16	264.92
58.3	265.48
58.44	266.12
58.57	266.43
58.71	266.62
58.85	266.27
58.99	265.58
59.12	264.64
59.26	263.51
59.4	261.58
59.54	259.55
59.67	256.65
59.81	254.06
59.95	250.4
60.09	246.78
60.22	242.33
60.36	238.21
60.5	233.15
60.64	228.45
60.77	223.01
60.91	217.73
61.05	212.1
61.19	206.14
61.32	200.87
61.46	194.31
61.6	189.16
61.74	182.36
61.87	177.17
62.01	171.2
62.15	165.9
62.29	159.63
62.42	154.5
62.56	149.33
62.7	144.4
62.84	139.42
62.97	134.84
63.11	131
63.25	126.67
63.39	123.49
63.52	119.61
63.66	117.12
63.8	114.17
63.94	112.13
64.07	110.1
64.21	108.44
64.35	107.27
64.49	106.22
64.62	105.81
64.76	105.36
64.9	105.6
65.04	105.58
65.17	106.36
65.31	107.03
65.45	107.98
65.59	109.15
65.72	110.3
65.86	111.85
66	113
66.14	114.73
66.27	115.91
66.41	117.42
66.55	118.59
66.69	119.97
66.82	120.88
66.96	121.78
67.1	122.42
67.24	122.79
67.37	123.02
67.51	122.89
67.65	122.49
67.79	121.85
67.92	120.79
68.06	119.76
68.2	118.12
68.34	116.42
68.47	114.32
68.61	112.37
68.75	109.75
68.89	107.24
69.02	104.39
69.16	101.66
69.3	98.77
69.44	95.43
69.57	92.64
69.71	89.07
69.85	86.33
69.99	82.69
70.12	79.92
70.26	76.4
70.4	73.54
70.54	70.25
70.67	67.5
70.81	64.55
70.95	61.61
71.09	58.92
71.22	56.14
71.36	53.99
71.5	51.18
71.64	49.16
71.77	46.59
71.91	44.78
72.05	42.48
72.19	40.78
72.32	38.82
72.46	37.21
72.6	35.48
72.74	33.99
72.87	32.52
73.01	31.04
73.15	29.86
73.29	28.47
73.42	27.55
73.56	26.25
73.7	25.38
73.84	24.22
73.97	23.47
74.11	22.63
74.25	21.86
74.39	21.03
74.52	20.41
74.66	19.74
74.8	19.12
74.94	18.55
75.07	17.98
75.21	17.54
75.35	17.01
75.49	16.63
75.62	16.13
75.76	15.84
75.9	15.38
76.04	15.09
76.17	14.72
76.31	14.44
76.45	14.14
76.59	13.84
76.72	13.58
76.86	13.33
77	13.08
77.14	12.76
77.27	12.6
77.41	12.35
77.55	12.13
77.69	11.87
77.82	11.67
77.96	11.41
78.1	11.21
78.24	11.03
78.37	10.78
78.51	10.58
78.65	10.39
78.79	10.19
78.92	10.05
79.06	9.84
79.2	9.66
79.34	9.49
79.47	9.31
79.61	9.2
79.75	8.99
79.89	8.91
80.02	8.78
80.16	8.64
80.3	8.55
80.44	8.44
80.57	8.34
80.71	8.23
80.85	8.17
80.99	8.11
81.12	8.02
81.26	7.96
81.4	7.89
81.54	7.81
81.67	7.77
81.81	7.69
81.95	7.65
82.09	7.58
82.22	7.5
82.36	7.45
82.5	7.32
82.64	7.25
82.77	7.19
82.91	7.11
83.05	7
83.19	6.95
83.32	6.82
83.46	6.72
83.6	6.58
83.74	6.47
83.87	6.38
84.01	6.26
84.15	6.14
84.29	6.02
84.42	5.89
84.56	5.81
84.7	5.67
84.84	5.57
84.97	5.43
85.11	5.33
85.25	5.22
85.39	5.12
85.52	5.01
85.66	4.93
85.8	4.83
85.94	4.71
86.07	4.64
86.21	4.58
86.35	4.49
86.49	4.42
86.62	4.36
86.76	4.32
86.9	4.29
87.04	4.23
87.17	4.16
87.31	4.15
87.45	4.12
87.59	4.06
87.72	4.07
87.86	4.04
88	4
88.14	3.98
88.27	3.95
88.41	3.99
88.55	3.93
88.69	3.93
88.82	3.9
88.96	3.91
89.1	3.91
89.24	3.88
89.37	3.87
89.51	3.85
89.65	3.86
89.79	3.8
89.92	3.79
90.06	3.76
90.2	3.75
90.34	3.71
90.47	3.7
90.61	3.64
90.75	3.64
90.89	3.61
91.02	3.58
91.16	3.55
91.3	3.5
91.44	3.49
91.57	3.47
91.71	3.4
91.85	3.38
91.99	3.35
92.12	3.33
92.26	3.3
92.4	3.27
92.54	3.22
92.67	3.18
92.81	3.14
92.95	3.16
93.09	3.1
93.22	3.07
93.36	3.04
93.5	3.02
93.64	2.99
93.77	2.98
93.91	3
94.05	2.92
94.19	2.96
94.32	2.9
94.46	2.88
94.6	2.88
94.74	2.82
94.87	2.83
95.01	2.84
95.15	2.79
95.29	2.78
95.42	2.79
95.56	2.73
95.7	2.76
95.84	2.74
95.97	2.73
96.11	2.74
96.25	2.7
96.39	2.71
96.52	2.7
96.66	2.72
96.8	2.68
96.94	2.67
97.07	2.67
97.21	2.69
97.35	2.63
97.49	2.67
97.62	2.64
97.76	2.64
97.9	2.64
98.04	2.6
98.17	2.64
98.31	2.64
98.45	2.63
98.59	2.66
98.72	2.62
98.86	2.6
99	2.61
99.14	2.6
99.27	2.61
99.41	2.61
99.55	2.61
99.69	2.6
99.82	2.6
99.96	2.61
100.1	2.61
100.24	2.59
100.37	2.6
100.51	2.58
100.65	2.56
100.79	2.56
100.92	2.56
101.06	2.58
101.2	2.58
101.34	2.6
101.47	2.61
101.61	2.56
101.75	2.58
101.89	2.61
102.02	2.6
102.16	2.58
102.3	2.58
102.44	2.56
102.57	2.61
102.71	2.61
102.85	2.64
102.99	2.66
103.12	2.66
103.26	2.66
103.4	2.65
103.54	2.69
103.67	2.63
103.81	2.7
103.95	2.73
104.09	2.72
104.22	2.74
104.36	2.75
104.5	2.8
104.64	2.79
104.77	2.8
104.91	2.83
105.05	2.86
105.19	2.87
105.32	2.88
105.46	2.91
105.6	2.9
105.74	2.92
105.87	2.94
106.01	2.96
106.15	2.98
106.29	2.98
106.42	2.98
106.56	3
106.7	3.02
106.84	3.02
106.97	3.03
107.11	3.07
107.25	3.05
107.39	3.1
107.52	3.09
107.66	3.09
107.8	3.1
107.94	3.08
108.07	3.1
108.21	3.13
108.35	3.1
108.49	3.11
108.62	3.13
108.76	3.1
108.9	3.09
109.04	3.09
109.17	3.06
109.31	3.01
109.45	3
109.59	2.98
109.72	2.93
109.86	2.89
110	2.86
110.14	2.83
110.27	2.79
110.41	2.75
110.55	2.73
110.69	2.7
110.82	2.67
110.96	2.66
111.1	2.62
111.24	2.58
111.37	2.58
111.51	2.59
111.65	2.59
111.79	2.58
111.92	2.57
112.06	2.54
112.2	2.56
112.34	2.53
112.47	2.51
112.61	2.5
112.75	2.49
112.89	2.52
113.02	2.48
113.16	2.48
113.3	2.5
113.44	2.49
113.57	2.51
113.71	2.51
113.85	2.5
113.99	2.51
114.12	2.53
114.26	2.51
114.4	2.5
114.54	2.5
114.67	2.48
114.81	2.5
114.95	2.49
115.09	2.46
115.22	2.46
115.36	2.44
115.5	2.42
115.64	2.43
115.77	2.42
115.91	2.44
116.05	2.42
116.19	2.39
116.32	2.42
116.46	2.41
116.6	2.42
116.74	2.41
116.87	2.43
117.01	2.42
117.15	2.41
117.29	2.4
117.42	2.39
117.56	2.4
117.7	2.37
117.84	2.41
117.97	2.41
118.11	2.4
118.25	2.42
118.39	2.42
118.52	2.43
118.66	2.43
118.8	2.44
118.94	2.42
119.07	2.44
119.21	2.44
119.35	2.44
119.49	2.47
119.62	2.44
119.76	2.43
119.9	2.42
120.04	2.44
120.17	2.47
120.31	2.43
120.45	2.44
120.59	2.4
120.72	2.43
120.86	2.41
121	2.42
121.14	2.44
121.27	2.43
121.41	2.41
121.55	2.38
121.69	2.4
121.82	2.42
121.96	2.42
122.1	2.42
122.24	2.41
122.37	2.4
122.51	2.39
122.65	2.39
122.79	2.39
122.92	2.39
123.06	2.37
123.2	2.37
123.34	2.36
123.47	2.39
123.61	2.37
123.75	2.39
123.89	2.38
124.02	2.4
124.16	2.39
124.3	2.4
124.44	2.36
124.57	2.37
124.71	2.38
124.85	2.39
124.99	2.37
125.12	2.36
125.26	2.38
125.4	2.35
125.54	2.35
125.67	2.38
125.81	2.38
125.95	2.34
126.09	2.39

## Sheet: Figure 1d
Figure 1d
PML-P1		PML-P2		PML-P3
Sedimentation coefficient (S)	c(s) (Absorbance/S)	Sedimentation coefficient (S)	c(s) (Absorbance/S)	Sedimentation coefficient (S)	c(s) (Absorbance/S)
0	0.01955	0	0.01555	0	0.00752
0.07538	6.05447e-08	0.07538	0.00388	0.1005	0.000285477
0.15075	2.21999e-19	0.15075	1.28349e-07	0.201	1.20345e-09
0.22613	5.16107e-14	0.22613	3.36022e-13	0.30151	8.75919e-14
0.30151	6.27763e-14	0.30151	9.87951e-14	0.40201	1.72398e-14
0.37688	5.63841e-14	0.37688	1.26533e-13	0.50251	4.23749e-14
0.45226	1.31771e-13	0.45226	3.72509e-14	0.60301	5.4951e-14
0.52764	5.19268e-14	0.52764	2.81767e-14	0.70352	5.29626e-14
0.60301	3.78152e-14	0.60301	4.89479e-14	0.80402	2.59151e-14
0.67839	5.69284e-14	0.67839	1.58321e-13	0.90452	3.32358e-14
0.75377	1.93388e-13	0.75377	1.05695e-13	1.00503	9.92651e-15
0.82915	1.32838e-13	0.82915	1.36717e-13	1.10553	4.66598e-14
0.90452	2.13068e-13	0.90452	2.94895e-14	1.20603	2.53473e-14
0.9799	6.08769e-14	0.9799	1.07816e-13	1.30653	2.99276e-16
1.05528	3.15412e-14	1.05528	4.88441e-14	1.40704	5.57039e-10
1.13065	2.49982e-14	1.13065	2.87989e-14	1.50754	1.03208e-07
1.20603	2.78891e-14	1.20603	2.50382e-14	1.60804	9.54022e-06
1.28141	3.88397e-14	1.28141	2.91695e-14	1.70854	0.000368214
1.35678	7.02993e-14	1.35678	1.98109e-15	1.80905	0.00567
1.43216	1.30052e-13	1.43216	1.03376e-13	1.90955	0.03463
1.50754	4.9904e-14	1.50754	2.96333e-13	2.01005	0.09595
1.58291	2.05402e-13	1.58291	2.86141e-11	2.11055	0.14395
1.65829	2.21999e-19	1.65829	2.48514e-09	2.21106	0.14721
1.73367	2.21999e-19	1.73367	1.40975e-07	2.31156	0.12318
1.80905	5.13038e-17	1.80905	5.37231e-06	2.41206	0.106
1.88442	9.66397e-13	1.88442	0.000116128	2.51256	0.10266
1.9598	3.41548e-09	1.9598	0.00141	2.61307	0.12059
2.03518	1.99375e-06	2.03518	0.00953	2.71357	0.16687
2.11055	0.000237244	2.11055	0.036	2.81407	0.25967
2.18593	0.00627	2.18593	0.08601	2.91457	0.41445
2.26131	0.05306	2.26131	0.13506	3.01508	0.62599
2.33668	0.17539	2.33668	0.16282	3.11558	0.84923
2.41206	0.2891	2.41206	0.16093	3.21608	1
2.48744	0.29844	2.48744	0.15014	3.31658	0.93607
2.56281	0.26584	2.56281	0.13283	3.41709	0.75998
2.63819	0.21947	2.63819	0.12676	3.51759	0.53762
2.71357	0.18522	2.71357	0.12753	3.61809	0.35475
2.78894	0.17453	2.78894	0.14046	3.71859	0.23049
2.86432	0.17893	2.86432	0.16444	3.8191	0.16095
2.9397	0.22374	2.9397	0.209	3.9196	0.12219
3.01508	0.26649	3.01508	0.26321	4.0201	0.10379
3.09045	0.35716	3.09045	0.34241	4.1206	0.10098
3.16583	0.49495	3.16583	0.42004	4.22111	0.10925
3.24121	0.54476	3.24121	0.48966	4.32161	0.12987
3.31658	0.69882	3.31658	0.52119	4.42211	0.16173
3.39196	0.71688	3.39196	0.50273	4.52261	0.20425
3.46734	0.6563	3.46734	0.4587	4.62312	0.25285
3.54271	0.55957	3.54271	0.39039	4.72362	0.29254
3.61809	0.44012	3.61809	0.31691	4.82412	0.30667
3.69347	0.33433	3.69347	0.26153	4.92462	0.29175
3.76884	0.25097	3.76884	0.21102	5.02513	0.24948
3.84422	0.18998	3.84422	0.17776	5.12563	0.19396
3.9196	0.16928	3.9196	0.1527	5.22613	0.13653
3.99497	0.14915	3.99497	0.14111	5.32663	0.09198
4.07035	0.12946	4.07035	0.13701	5.42714	0.06
4.14573	0.13	4.14573	0.14398	5.52764	0.03885
4.22111	0.15051	4.22111	0.16439	5.62814	0.02593
4.29648	0.16394	4.29648	0.19164	5.72864	0.01792
4.37186	0.22339	4.37186	0.2379	5.82915	0.0134
4.44724	0.28888	4.44724	0.29982	5.92965	0.01068
4.52261	0.38699	4.52261	0.38761	6.03015	0.00908
4.59799	0.46582	4.59799	0.50727	6.13065	0.00835
4.67337	0.59448	4.67337	0.63762	6.23116	0.00807
4.74874	0.75948	4.74874	0.78195	6.33166	0.00814
4.82412	0.85683	4.82412	0.89313	6.43216	0.00838
4.8995	0.93853	4.8995	0.98176	6.53266	0.0088
4.97487	1	4.97487	1	6.63317	0.00924
5.05025	0.95322	5.05025	0.96866	6.73367	0.00957
5.12563	0.8686	5.12563	0.88341	6.83417	0.00956
5.201	0.7552	5.201	0.77442	6.93467	0.00938
5.27638	0.64492	5.27638	0.63676	7.03518	0.00884
5.35176	0.53343	5.35176	0.51746	7.13568	0.00804
5.42714	0.44324	5.42714	0.4136	7.23618	0.00707
5.50251	0.36022	5.50251	0.32609	7.33668	0.00607
5.57789	0.30771	5.57789	0.26079	7.43719	0.0051
5.65327	0.26452	5.65327	0.21356	7.53769	0.00418
5.72864	0.23578	5.72864	0.17748	7.63819	0.00341
5.80402	0.21916	5.80402	0.15588	7.73869	0.00272
5.8794	0.20897	5.8794	0.13994	7.8392	0.00217
5.95477	0.21246	5.95477	0.13135	7.9397	0.00172
6.03015	0.21469	6.03015	0.1286	8.0402	0.00135
6.10553	0.23427	6.10553	0.12779	8.1407	0.00105
6.1809	0.24916	6.1809	0.13211	8.24121	0.000808817
6.25628	0.27118	6.25628	0.13821	8.34171	0.000613093
6.33166	0.29406	6.33166	0.14606	8.44221	0.000459805
6.40704	0.31122	6.40704	0.15575	8.54271	0.00033964
6.48241	0.32611	6.48241	0.16314	8.64322	0.000245874
6.55779	0.33827	6.55779	0.16769	8.74372	0.000176837
6.63317	0.33921	6.63317	0.16976	8.84422	0.000125313
6.70854	0.33257	6.70854	0.16774	8.94472	8.7764e-05
6.78392	0.30479	6.78392	0.15861	9.04523	6.10247e-05
6.8593	0.28626	6.8593	0.14751	9.14573	4.29625e-05
6.93467	0.2509	6.93467	0.13283	9.24623	3.03129e-05
7.01005	0.22308	7.01005	0.11601	9.34673	2.16476e-05
7.08543	0.19086	7.08543	0.09925	9.44724	1.57583e-05
7.1608	0.16433	7.1608	0.08387	9.54774	1.17786e-05
7.23618	0.14103	7.23618	0.07033	9.64824	9.10444e-06
7.31156	0.12306	7.31156	0.05787	9.74874	7.17534e-06
7.38693	0.10309	7.38693	0.04821	9.84925	5.88561e-06
7.46231	0.0927	7.46231	0.04014	9.94975	4.98358e-06
7.53769	0.08287	7.53769	0.03413	10.0503	4.33461e-06
7.61307	0.07445	7.61307	0.02904	10.1508	3.91236e-06
7.68844	0.06855	7.68844	0.02543	10.2513	3.6189e-06
7.76382	0.06495	7.76382	0.02233	10.3518	3.42519e-06
7.8392	0.06321	7.8392	0.02036	10.4523	3.33522e-06
7.91457	0.06106	7.91457	0.01866	10.5528	3.29217e-06
7.98995	0.06065	7.98995	0.01736	10.6533	3.3124e-06
8.06533	0.06054	8.06533	0.01648	10.7538	3.38769e-06
8.1407	0.05915	8.1407	0.01578	10.8543	3.4863e-06
8.21608	0.05963	8.21608	0.01533	10.9548	3.6396e-06
8.29146	0.05831	8.29146	0.01504	11.0553	3.81234e-06
8.36683	0.05809	8.36683	0.01486	11.1558	4.01432e-06
8.44221	0.0553	8.44221	0.01478	11.2563	4.24042e-06
8.51759	0.05376	8.51759	0.01468	11.3568	4.45027e-06
8.59297	0.05129	8.59297	0.01447	11.4573	4.63318e-06
8.66834	0.04808	8.66834	0.01436	11.5578	4.80186e-06
8.74372	0.0445	8.74372	0.01413	11.6583	4.87124e-06
8.8191	0.03997	8.8191	0.01392	11.7588	4.8605e-06
8.89447	0.03608	8.89447	0.01352	11.8593	4.75875e-06
8.96985	0.03264	8.96985	0.01298	11.9598	4.53226e-06
9.04523	0.02909	9.04523	0.01229	12.0603	4.1933e-06
9.1206	0.0259	9.1206	0.01159	12.1608	3.7589e-06
9.19598	0.02279	9.19598	0.0108	12.2613	3.26599e-06
9.27136	0.02068	9.27136	0.00978	12.3618	2.73381e-06
9.34673	0.01867	9.34673	0.00872	12.4623	2.21931e-06
9.42211	0.01718	9.42211	0.00762	12.5628	1.74928e-06
9.49749	0.0154	9.49749	0.0065	12.6633	1.33126e-06
9.57286	0.01468	9.57286	0.00545	12.7638	9.93471e-07
9.64824	0.01396	9.64824	0.00444	12.8643	7.22627e-07
9.72362	0.01347	9.72362	0.00356	12.9648	5.1918e-07
9.799	0.01321	9.799	0.00274	13.0653	3.67932e-07
9.87437	0.01301	9.87437	0.00207	13.1658	2.59522e-07
9.94975	0.01254	9.94975	0.00152	13.2663	1.83262e-07
10.0251	0.01278	10.0251	0.0011	13.3668	1.30814e-07
10.1005	0.013	10.1005	0.000761214	13.4673	9.39269e-08
10.1759	0.01329	10.1759	0.000516884	13.5678	6.89604e-08
10.2513	0.01354	10.2513	0.00034176	13.6683	5.1543e-08
10.3266	0.01383	10.3266	0.000222134	13.7688	3.95638e-08
10.402	0.01334	10.402	0.000140123	13.8693	3.11652e-08
10.4774	0.01383	10.4774	8.79333e-05	13.9698	2.53373e-08
10.5528	0.01409	10.5528	5.44912e-05	14.0704	2.11704e-08
10.6281	0.01398	10.6281	3.28113e-05	14.1709	1.82447e-08
10.7035	0.014	10.7035	1.96704e-05	14.2714	1.6257e-08
10.7789	0.0134	10.7789	1.16759e-05	14.3719	1.48671e-08
10.8543	0.01311	10.8543	6.97434e-06	14.4724	1.40397e-08
10.9296	0.01151	10.9296	4.1379e-06	14.5729	1.36269e-08
11.005	0.01093	11.005	2.48154e-06	14.6734	1.35331e-08
11.0804	0.01012	11.0804	1.49975e-06	14.7739	1.37778e-08
11.1558	0.00902	11.1558	9.31554e-07	14.8744	1.44261e-08
11.2312	0.008	11.2312	5.77853e-07	14.9749	1.54203e-08
11.3065	0.00682	11.3065	3.67315e-07	15.0754	1.68954e-08
11.3819	0.00574	11.3819	2.37803e-07	15.1759	1.88891e-08
11.4573	0.0047	11.4573	1.60271e-07	15.2764	2.15352e-08
11.5327	0.00379	11.5327	1.10311e-07	15.3769	2.50273e-08
11.608	0.00283	11.608	7.89005e-08	15.4774	2.96035e-08
11.6834	0.00225	11.6834	5.88082e-08	15.5779	3.56326e-08
11.7588	0.00174	11.7588	4.50804e-08	15.6784	4.3709e-08
11.8342	0.00133	11.8342	3.68924e-08	15.7789	5.43118e-08
11.9095	0.001	11.9095	3.04736e-08	15.8794	6.87185e-08
11.9849	0.000753227	11.9849	2.61144e-08	15.9799	8.80622e-08
12.0603	0.000561883	12.0603	2.32711e-08	16.0804	1.13915e-07
12.1357	0.000421716	12.1357	2.162e-08	16.1809	1.49655e-07
12.2111	0.000287094	12.2111	2.07219e-08	16.2814	1.98117e-07
12.2864	0.000223145	12.2864	2.05188e-08	16.3819	2.63464e-07
12.3618	0.000176428	12.3618	2.10313e-08	16.4824	3.53199e-07
12.4372	0.000138277	12.4372	2.20347e-08	16.5829	4.75442e-07
12.5126	0.000110891	12.5126	2.4803e-08	16.6834	6.4047e-07
12.5879	9.00246e-05	12.5879	2.69922e-08	16.7839	8.63322e-07
12.6633	7.40985e-05	12.6633	3.02724e-08	16.8844	1.15902e-06
12.7387	6.26064e-05	12.7387	3.45357e-08	16.9849	1.55099e-06
12.8141	5.35896e-05	12.8141	4.03935e-08	17.0854	2.06472e-06
12.8894	4.72098e-05	12.8894	4.77676e-08	17.1859	2.72785e-06
12.9648	4.22931e-05	12.9648	5.80791e-08	17.2864	3.59233e-06
13.0402	3.44131e-05	13.0402	7.15442e-08	17.3869	4.68049e-06
13.1156	3.35907e-05	13.1156	8.98062e-08	17.4874	6.069e-06
13.191	3.32927e-05	13.191	1.14979e-07	17.5879	7.80311e-06
13.2663	3.35351e-05	13.2663	1.49781e-07	17.6884	1.00005e-05
13.3417	3.44454e-05	13.3417	2.17244e-07	17.7889	1.27393e-05
13.4171	3.63685e-05	13.4171	2.86727e-07	17.8894	1.61804e-05
13.4925	3.91118e-05	13.4925	3.9009e-07	17.99	2.04518e-05
13.5678	4.34211e-05	13.5678	5.43375e-07	18.0905	2.58964e-05
13.6432	4.91612e-05	13.6432	7.74206e-07	18.191	3.27621e-05
13.7186	5.74883e-05	13.7186	1.13072e-06	18.2915	4.14369e-05
13.794	6.92732e-05	13.794	1.70367e-06	18.392	5.25342e-05
13.8693	8.61047e-05	13.8693	2.58138e-06	18.4925	6.67977e-05
13.9447	9.07111e-05	13.9447	4.02839e-06	18.593	8.54221e-05
14.0201	0.00012638	14.0201	6.34817e-06	18.6935	0.000109445
14.0955	0.000180116	14.0955	1.02067e-05	18.794	0.000140709
14.1709	0.00026115	14.1709	1.65598e-05	18.8945	0.000182342
14.2462	0.000391656	14.2462	2.7207e-05	18.995	0.000236553
14.3216	0.000596978	14.3216	5.43359e-05	19.0955	0.000309541
14.397	0.000947348	14.397	8.6286e-05	19.196	0.000407141
14.4724	0.00152	14.4724	0.00013757	19.2965	0.000538706
14.5477	0.00254	14.5477	0.000222379	19.397	0.000716285
14.6231	0.00431	14.6231	0.000357965	19.4975	0.000958857
14.6985	0.00755	14.6985	0.000581508	19.598	0.00129
14.7739	0.01343	14.7739	0.000934572	19.6985	0.00175
14.8492	0.0243	14.8492	0.00148	19.799	0.00238
14.9246	0.04506	14.9246	0.00234	19.8995	0.00325
15	0.1688	15	0.00724	20	0.0089
--	--

## Sheet: Figure 4a
Figure 4a
B1
q (Å-1)	log（I) exp	log（I) fit
0.00943	25.3	16.14
0.00982	23.33	16.14
0.01021	20.75	16.14
0.01061	21.16	16.14
0.011	20.09	16.14
0.01139	18.37	16.14
0.01178	18.55	16.14
0.01218	18.2	16.14
0.01257	18.17	16.14
0.01296	17.96	16.12
0.01336	17.55	16.1
0.01375	17.26	16.09
0.01414	17.48	16.07
0.01453	17.08	16.06
0.01493	17.02	16.04
0.01532	17.44	16.02
0.01571	16.36	16
0.01611	16.47	15.98
0.0165	17.08	15.96
0.01689	16.48	15.94
0.01728	16.66	15.92
0.01768	16.59	15.9
0.01807	16.33	15.88
0.01846	16.27	15.86
0.01886	16.01	15.84
0.01925	16.04	15.82
0.01964	16.39	15.79
0.02003	16.2	15.77
0.02043	16.06	15.75
0.02082	16.13	15.72
0.02121	16.14	15.7
0.02161	15.92	15.67
0.022	15.81	15.65
0.02239	15.66	15.62
0.02278	15.74	15.6
0.02318	15.71	15.57
0.02357	15.81	15.54
0.02396	15.72	15.52
0.02436	15.71	15.49
0.02475	15.53	15.46
0.02514	15.48	15.43
0.02553	15.49	15.4
0.02593	15.45	15.37
0.02632	15.23	15.34
0.02671	15.43	15.32
0.02711	15.1	15.29
0.0275	15.38	15.26
0.02789	15.1	15.22
0.02828	15.14	15.19
0.02868	14.95	15.16
0.02907	15.15	15.13
0.02946	14.9	15.1
0.02985	15.18	15.07
0.03025	14.9	15.03
0.03064	14.77	15
0.03103	14.75	14.97
0.03143	15.08	14.93
0.03182	14.79	14.9
0.03221	14.76	14.86
0.0326	14.89	14.83
0.033	14.74	14.79
0.03339	14.84	14.76
0.03378	14.6	14.72
0.03418	14.63	14.69
0.03457	15.06	14.65
0.03496	14.74	14.61
0.03535	14.68	14.58
0.03575	14.5	14.54
0.03614	14.51	14.5
0.03653	14.63	14.46
0.03693	14.55	14.43
0.03732	14.12	14.39
0.03771	14.32	14.35
0.0381	14.36	14.31
0.0385	14.21	14.27
0.03889	14.17	14.23
0.03928	14.26	14.19
0.03968	14.13	14.15
0.04007	13.96	14.11
0.04046	13.99	14.07
0.04085	14.04	14.03
0.04125	13.94	13.99
0.04164	14.12	13.95
0.04203	14	13.91
0.04242	13.79	13.87
0.04282	13.64	13.83
0.04321	13.73	13.79
0.0436	13.71	13.74
0.044	13.73	13.7
0.04439	13.71	13.66
0.04478	13.48	13.62
0.04517	13.63	13.57
0.04557	13.46	13.53
0.04596	13.42	13.49
0.04635	13.16	13.44
0.04675	13.33	13.4
0.04714	13.21	13.36
0.04753	13.24	13.31
0.04792	13.4	13.27
0.04832	13.35	13.23
0.04871	13.17	13.18
0.0491	13.25	13.14
0.0495	12.94	13.09
0.04989	13.01	13.05
0.05028	13.06	13
0.05067	12.69	12.96
0.05107	12.89	12.91
0.05146	12.81	12.87
0.05185	12.74	12.82
0.05224	12.72	12.78
0.05264	12.62	12.73
0.05303	12.58	12.69
0.05342	12.61	12.64
0.05382	12.38	12.59
0.05421	12.53	12.55
0.0546	12.41	12.5
0.05499	12.59	12.46
0.05539	12.32	12.41
0.05578	12.38	12.36
0.05617	12.47	12.32
0.05657	12.36	12.27
0.05696	12.23	12.22
0.05735	12.26	12.18
0.05774	12.15	12.13
0.05814	12.17	12.08
0.05853	12.07	12.04
0.05892	11.87	11.99
0.05932	11.94	11.94
0.05971	11.93	11.9
0.0601	11.91	11.85
0.06049	11.76	11.8
0.06089	11.6	11.75
0.06128	11.56	11.71
0.06167	11.61	11.66
0.06206	11.63	11.61
0.06246	11.62	11.57
0.06285	11.31	11.52
0.06324	11.44	11.47
0.06364	11.49	11.42
0.06403	11.46	11.38
0.06442	11.35	11.33
0.06481	11.23	11.28
0.06521	11.27	11.23
0.0656	11.31	11.19
0.06599	11.25	11.14
0.06639	11.1	11.09
0.06678	11.11	11.04
0.06717	10.94	11
0.06756	11.04	10.95
0.06796	10.98	10.9
0.06835	10.95	10.85
0.06874	10.81	10.81
0.06913	10.98	10.76
0.06953	10.57	10.71
0.06992	10.72	10.67
0.07031	10.39	10.62
0.07071	10.56	10.57
0.0711	10.44	10.52
0.07149	10.53	10.48
0.07188	10.43	10.43
0.07228	10.42	10.38
0.07267	10.33	10.34
0.07306	10.36	10.29
0.07346	10.21	10.24
0.07385	10.12	10.2
0.07424	10.05	10.15
0.07463	10.16	10.1
0.07503	10.14	10.05
0.07542	10.07	10.01
0.07581	9.982	9.962
0.0762	9.793	9.916
0.0766	9.9	9.869
0.07699	9.804	9.823
0.07738	9.795	9.776
0.07778	9.637	9.73
0.07817	9.768	9.684
0.07856	9.768	9.638
0.07895	9.558	9.593
0.07935	9.687	9.547
0.07974	9.485	9.501
0.08013	9.524	9.455
0.08052	9.511	9.41
0.08092	9.164	9.364
0.08131	9.227	9.319
0.0817	9.263	9.274
0.0821	9.186	9.228
0.08249	9.247	9.183
0.08288	9.215	9.138
0.08327	9.027	9.093
0.08367	9.084	9.049
0.08406	9.014	9.004
0.08445	8.976	8.959
0.08485	8.895	8.915
0.08524	8.949	8.87
0.08563	8.965	8.826
0.08602	8.849	8.782
0.08642	8.57	8.738
0.08681	8.667	8.694
0.0872	8.751	8.65
0.08759	8.651	8.606
0.08799	8.505	8.563
0.08838	8.385	8.52
0.08877	8.449	8.477
0.08917	8.35	8.433
0.08956	8.35	8.39
0.08995	8.418	8.347
0.09034	8.304	8.304
0.09074	8.254	8.262
0.09113	8.315	8.219
0.09152	8.214	8.177
0.09191	8.279	8.134
0.09231	8.092	8.092
0.0927	7.928	8.05
0.09309	8.087	8.008
0.09349	7.945	7.967
0.09388	7.879	7.925
0.09427	7.884	7.883
0.09466	7.877	7.842
0.09506	7.885	7.8
0.09545	7.789	7.76
0.09584	7.726	7.719
0.09623	7.717	7.678
0.09663	7.778	7.637
0.09702	7.618	7.597
0.09741	7.616	7.556
0.09781	7.473	7.516
0.0982	7.519	7.476
0.09859	7.41	7.436
0.09898	7.466	7.397
0.09938	7.489	7.357
0.09977	7.332	7.317
0.1002	7.336	7.277
0.1006	7.288	7.239
0.1009	7.194	7.2
0.1013	7.239	7.161
0.1017	7.251	7.122
0.1021	7.086	7.083
0.1025	7.264	7.044
0.1029	7.043	7.006
0.1033	6.925	6.968
0.1037	6.884	6.93
0.1041	6.798	6.892
0.1045	6.874	6.854
0.1049	6.921	6.816
0.1053	6.776	6.779
0.1057	6.734	6.742
0.1061	6.804	6.705
0.1064	6.632	6.668
0.1068	6.711	6.631
0.1072	6.605	6.594
0.1076	6.506	6.557
0.108	6.538	6.521
0.1084	6.586	6.485
0.1088	6.378	6.449
0.1092	6.438	6.413
0.1096	6.402	6.377
0.11	6.391	6.341
0.1104	6.203	6.306
0.1108	6.372	6.271
0.1112	6.174	6.236
0.1115	6.111	6.201
0.1119	6.151	6.166
0.1123	6.183	6.131
0.1127	6.029	6.096
0.1131	6.031	6.062
0.1135	6.093	6.028
0.1139	6.003	5.994
0.1143	5.912	5.96
0.1147	5.926	5.926
0.1151	5.869	5.892
0.1155	5.711	5.859
0.1159	5.773	5.826
0.1163	5.765	5.793
0.1167	5.731	5.759
0.117	5.722	5.726
0.1174	5.519	5.693
0.1178	5.577	5.661
0.1182	5.731	5.629
0.1186	5.57	5.596
0.119	5.43	5.564
0.1194	5.475	5.532
0.1198	5.442	5.5
0.1202	5.368	5.468
0.1206	5.238	5.437
0.121	5.389	5.406
0.1214	5.326	5.374
0.1218	5.381	5.343
0.1222	5.4	5.312
0.1225	5.191	5.281
0.1229	5.064	5.25
0.1233	5.095	5.22
0.1237	5.024	5.19
0.1241	5.068	5.159
0.1245	5.109	5.129
0.1249	5.18	5.099
0.1253	5.097	5.069
0.1257	5.074	5.04
0.1261	4.988	5.01
0.1265	5.011	4.981
0.1269	5.019	4.952
0.1273	4.927	4.922
0.1276	4.853	4.893
0.128	4.923	4.865
0.1284	4.705	4.836
0.1288	4.728	4.808
0.1292	4.826	4.779
0.1296	4.761	4.751
0.13	4.833	4.722
0.1304	4.716	4.695
0.1308	4.596	4.667
0.1312	4.591	4.639
0.1316	4.591	4.612
0.132	4.679	4.584
0.1324	4.556	4.557
0.1328	4.609	4.53
0.1331	4.51	4.503
0.1335	4.51	4.476
0.1339	4.517	4.449
0.1343	4.498	4.423
0.1347	4.346	4.396
0.1351	4.311	4.369
0.1355	4.298	4.344
0.1359	4.276	4.318
0.1363	4.159	4.292
0.1367	4.307	4.266
0.1371	4.254	4.24
0.1375	4.226	4.214
0.1379	4.152	4.189
0.1382	4.205	4.164
0.1386	4.227	4.139
0.139	4.134	4.114
0.1394	4.109	4.089
0.1398	3.941	4.064
0.1402	4.052	4.039
0.1406	4.024	4.015
0.141	3.956	3.991
0.1414	3.851	3.967
0.1418	3.889	3.942
0.1422	3.834	3.918
0.1426	3.876	3.894
0.143	3.931	3.871
0.1434	3.883	3.847
0.1437	3.837	3.824
0.1441	3.72	3.8
0.1445	3.764	3.777
0.1449	3.695	3.754
0.1453	3.727	3.731
0.1457	3.703	3.708
0.1461	3.698	3.685
0.1465	3.756	3.663
0.1469	3.713	3.64
0.1473	3.554	3.617
0.1477	3.558	3.595
0.1481	3.539	3.573
0.1485	3.54	3.551
0.1488	3.548	3.529
0.1492	3.462	3.508
0.1496	3.512	3.486
0.15	3.397	3.464
0.1504	3.529	3.443
0.1508	3.537	3.422
0.1512	3.455	3.4
0.1516	3.469	3.379
0.152	3.321	3.358
0.1524	3.292	3.337
0.1528	3.39	3.316
0.1532	3.258	3.296
0.1536	3.268	3.276
0.154	3.273	3.255
0.1543	3.18	3.235
0.1547	3.236	3.214
0.1551	3.239	3.194
0.1555	3.236	3.174
0.1559	3.155	3.155
0.1563	3.145	3.135
0.1567	3.098	3.115
0.1571	3.078	3.095
0.1575	3.195	3.076
0.1579	3.039	3.057
0.1583	2.997	3.038
0.1587	3.046	3.019
0.1591	2.935	3
0.1594	2.888	2.981
0.1598	3.102	2.962
0.1602	3.049	2.943
0.1606	2.974	2.925
0.161	2.817	2.906
0.1614	2.779	2.888
0.1618	2.864	2.869
0.1622	2.894	2.851
0.1626	2.854	2.833
0.163	2.716	2.815
0.1634	2.84	2.797
0.1638	2.889	2.78
0.1642	2.743	2.762
0.1646	2.589	2.744
0.1649	2.708	2.727
0.1653	2.73	2.709
0.1657	2.715	2.692
0.1661	2.656	2.675
0.1665	2.648	2.658
0.1669	2.666	2.641
0.1673	2.614	2.624
0.1677	2.543	2.607
0.1681	2.647	2.591
0.1685	2.59	2.574
0.1689	2.538	2.558
0.1693	2.575	2.541
0.1697	2.532	2.525
0.17	2.576	2.509
0.1704	2.598	2.493
0.1708	2.404	2.477
0.1712	2.514	2.461
0.1716	2.592	2.445
0.172	2.464	2.429
0.1724	2.37	2.413
0.1728	2.477	2.398
0.1732	2.304	2.383
0.1736	2.435	2.367
0.174	2.277	2.352
0.1744	2.354	2.337
0.1748	2.318	2.321
0.1751	2.324	2.306
0.1755	2.143	2.292
0.1759	2.255	2.277
0.1763	2.301	2.262
0.1767	2.179	2.248
0.1771	2.32	2.233
0.1775	2.197	2.218
0.1779	2.13	2.204
0.1783	2.16	2.19
0.1787	2.223	2.176
0.1791	2.033	2.161
0.1795	2.096	2.147
0.1799	2.005	2.133
0.1802	2.149	2.119
0.1806	2.145	2.106
0.181	2.011	2.092
0.1814	2.099	2.078
0.1818	2.005	2.065
0.1822	1.942	2.051
0.1826	2.076	2.037
0.183	1.894	2.024
0.1834	2.228	2.011
0.1838	2.143	1.998
0.1842	1.87	1.985
0.1846	2.06	1.972
0.185	1.815	1.959
0.1854	1.965	1.946
0.1857	1.887	1.933
0.1861	2.005	1.921
0.1865	1.962	1.908
0.1869	1.969	1.895
0.1873	1.959	1.883
0.1877	1.907	1.87
0.1881	1.835	1.858
0.1885	1.91	1.846
0.1889	1.881	1.834
0.1893	1.816	1.822
0.1897	1.842	1.81
0.1901	1.709	1.798
0.1905	1.796	1.786
0.1908	1.669	1.774
0.1912	1.78	1.763
0.1916	1.896	1.751
0.192	1.651	1.739
0.1924	1.757	1.727
0.1928	1.906	1.716
0.1932	1.682	1.705
0.1936	1.664	1.694
0.194	1.679	1.682
0.1944	1.72	1.671
0.1948	1.635	1.66
0.1952	1.564	1.649
0.1956	1.548	1.638
0.1959	1.594	1.627
0.1963	1.621	1.617
0.1967	1.598	1.606
0.1971	1.638	1.595
0.1975	1.724	1.584
0.1979	1.665	1.574
0.1983	1.536	1.563
0.1987	1.554	1.553
0.1991	1.571	1.543
0.1995	1.472	1.532
0.1999	1.604	1.522
0.2003	1.528	1.512
0.2007	1.589	1.502
0.201	1.549	1.492
0.2014	1.473	1.482
0.2018	1.477	1.472
0.2022	1.488	1.462
0.2026	1.478	1.452
0.203	1.48	1.443
0.2034	1.478	1.433
0.2038	1.435	1.423
0.2042	1.509	1.414
0.2046	1.404	1.404
0.205	1.371	1.395
0.2054	1.457	1.386
0.2058	1.424	1.376
0.2061	1.386	1.367
0.2065	1.436	1.358
0.2069	1.259	1.349
0.2073	1.236	1.34
0.2077	1.356	1.331
0.2081	1.28	1.322
0.2085	1.316	1.313
0.2089	1.336	1.304
0.2093	1.248	1.295
0.2097	1.299	1.287
0.2101	1.341	1.278
0.2105	1.276	1.269
0.2109	1.373	1.261
0.2112	1.297	1.252
0.2116	1.265	1.244
0.212	1.292	1.236
0.2124	1.314	1.227
0.2128	1.222	1.219
0.2132	1.136	1.211
0.2136	1.252	1.203
0.214	1.185	1.195
0.2144	1.152	1.186
0.2148	1.242	1.178
0.2152	1.214	1.17
0.2156	1.166	1.163
0.216	1.117	1.155
0.2163	1.159	1.147
0.2167	1.229	1.139
0.2171	1.158	1.131
0.2175	1.047	1.124
0.2179	1.151	1.116
0.2183	1.192	1.109
0.2187	1.025	1.101
0.2191	1.059	1.094
0.2195	1.041	1.086
0.2199	1.086	1.079
0.2203	0.979	1.072
0.2207	1.068	1.065
0.2211	1.019	1.057
0.2214	1.025	1.05
0.2218	1.058	1.043
0.2222	1.056	1.036
0.2226	1.055	1.029
0.223	1.056	1.022
0.2234	0.99	1.015
0.2238	1.007	1.008
0.2242	1.071	1.002
0.2246	0.9482	0.9948
0.225	0.9468	0.988
0.2254	1.004	0.9814
0.2258	0.9663	0.9748
0.2262	1.093	0.9683
0.2265	0.9733	0.9617
0.2269	0.8386	0.9552
0.2273	0.9615	0.9486
0.2277	1.103	0.9422
0.2281	1.197	0.936
0.2285	0.9568	0.9297
0.2289	0.9729	0.9234
0.2293	0.8963	0.9172
0.2297	1.005	0.9109
0.2301	0.9045	0.9047
0.2305	0.8584	0.8987
0.2309	0.9556	0.8927
0.2313	0.8259	0.8867
0.2316	0.9424	0.8807
0.232	1.054	0.8748
0.2324	0.94	0.8688
0.2328	0.8424	0.863
0.2332	0.8617	0.8573
0.2336	0.9787	0.8515
0.234	0.9028	0.8458
0.2344	0.8548	0.8401
0.2348	0.9427	0.8344
0.2352	0.759	0.8287
0.2356	0.9091	0.8233
0.236	0.7954	0.8178
0.2363	0.8401	0.8123
0.2367	0.7504	0.8069
0.2371	0.7322	0.8014
0.2375	0.8358	0.796
0.2379	0.8052	0.7907
0.2383	0.7676	0.7855
0.2387	0.8477	0.7803
0.2391	0.7507	0.7751
0.2395	0.8161	0.7698
0.2399	0.8541	0.7646
0.2403	0.8914	0.7596
0.2407	0.7855	0.7546
0.2411	0.7473	0.7496
0.2414	0.8747	0.7446
0.2418	0.8544	0.7396
0.2422	0.8701	0.7347
0.2426	0.7833	0.7298
0.243	0.8192	0.725
0.2434	0.8822	0.7203
0.2438	0.9137	0.7155
0.2442	0.7323	0.7108
0.2446	0.7525	0.706
0.245	0.6734	0.7013
0.2454	0.699	0.6967
0.2458	0.7436	0.6922
0.2462	0.6472	0.6877
0.2465	0.7615	0.6832
0.2469	0.6785	0.6786
0.2473	0.6553	0.6741
0.2477	0.694	0.6697
0.2481	0.715	0.6654
0.2485	0.774	0.6611
0.2489	0.6393	0.6568
0.2493	0.8096	0.6525
0.2497	0.7346	0.6482
0.2501	0.5689	0.6439
0.2505	0.5758	0.6398
0.2509	0.7284	0.6357
0.2513	0.6185	0.6317
0.2516	0.588	0.6276
0.252	0.6508	0.6235
0.2524	0.6595	0.6194
0.2528	0.6173	0.6154
0.2532	0.6684	0.6116
0.2536	0.4714	0.6077
0.254	0.6208	0.6038
0.2544	0.4929	0.5999
0.2548	0.531	0.596
0.2552	0.34	0.5922
0.2556	0.5999	0.5885
0.256	0.5946	0.5848
0.2563	0.5846	0.5811
0.2567	0.6019	0.5774
0.2571	0.5564	0.5737
0.2575	0.5641	0.57
0.2579	0.5038	0.5665
0.2583	0.6566	0.563
0.2587	0.5413	0.5595
0.2591	0.6039	0.556
0.2595	0.4733	0.5525
0.2599	0.6329	0.549
0.2603	0.4931	0.5456
0.2607	0.6022	0.5423
0.2611	0.6249	0.5389
0.2614	0.6565	0.5356
0.2618	0.4433	0.5323
0.2622	0.719	0.529
0.2626	0.5747	0.5257
0.263	0.4996	0.5225
0.2634	0.4799	0.5194
0.2638	0.612	0.5162
0.2642	0.4854	0.5131
0.2646	0.4607	0.5099
0.265	0.4814	0.5068
0.2654	0.5904	0.5038
0.2658	0.6289	0.5008
0.2661	0.5245	0.4978
0.2665	0.6455	0.4948
0.2669	0.5441	0.4919
0.2673	0.431	0.4889
0.2677	0.5313	0.486
0.2681	0.5405	0.4832
0.2685	0.5013	0.4803
0.2689	0.5063	0.4775
0.2693	0.491	0.4747
0.2697	0.3527	0.4719
0.2701	0.5017	0.4691
0.2705	0.4558	0.4664
0.2709	0.4584	0.4637
0.2712	0.2831	0.4611
0.2716	0.407	0.4584
0.272	0.3749	0.4557
0.2724	0.5366	0.4531
0.2728	0.4928	0.4505
0.2732	0.5121	0.448
0.2736	0.4981	0.4455
0.274	0.3808	0.4429
0.2744	0.4198	0.4404
0.2748	0.3648	0.4379
0.2752	0.447	0.4354
0.2756	0.4238	0.433
0.2759	0.3283	0.4307
0.2763	0.4421	0.4283
0.2767	0.603	0.4259
0.2771	0.3153	0.4235
0.2775	0.436	0.4212
0.2779	0.4725	0.4189
0.2783	0.4416	0.4166
0.2787	0.3645	0.4144
0.2791	0.3948	0.4121
0.2795	0.35	0.4099
0.2799	0.2387	0.4076
0.2803	0.4216	0.4055
0.2806	0.4598	0.4034
0.281	0.4445	0.4012
0.2814	0.3924	0.3991
0.2818	0.282	0.397
0.2822	0.2758	0.3949
0.2826	0.4137	0.3928
0.283	0.345	0.3908
0.2834	0.4304	0.3888
0.2838	0.3291	0.3868
0.2842	0.2137	0.3848
0.2846	0.1897	0.3828
0.285	0.3237	0.3808
0.2854	0.415	0.3789
0.2857	0.27	0.377
0.2861	0.4467	0.3751
0.2865	0.5568	0.3732
0.2869	0.4148	0.3713
0.2873	0.3706	0.3694
0.2877	0.2581	0.3676
0.2881	0.2212	0.3658
0.2885	0.1891	0.364
0.2889	0.4441	0.3622
0.2893	0.4427	0.3605
0.2897	0.2265	0.3587
0.2901	0.3031	0.3569
0.2904	0.4258	0.3552
0.2908	0.398	0.3536
0.2912	0.3328	0.3519
0.2916	0.3867	0.3502
0.292	0.3762	0.3485
0.2924	0.2893	0.3468
0.2928	0.3651	0.3452
0.2932	0.1508	0.3437
0.2936	0.331	0.3421
0.294	0.4153	0.3405
0.2944	0.2695	0.3389
0.2948	0.385	0.3373
0.2951	0.2686	0.3358
0.2955	0.2021	0.3343
0.2959	0.2531	0.3328
0.2963	0.3195	0.3313
0.2967	0.3809	0.3298
0.2971	0.3908	0.3283
0.2975	0.1747	0.3268
0.2979	0.2457	0.3254
0.2983	0.1847	0.324
0.2987	0.4752	0.3226
0.2991	0.2031	0.3212
0.2995	0.1507	0.3198
0.2998	0.3308	0.3184
0.3002	0.3358	0.317
0.3006	0.2245	0.3157
0.301	0.3473	0.3143
0.3014	0.2386	0.313
0.3018	0.2391	0.3117
0.3022	0.3776	0.3104
0.3026	0.2499	0.309
0.303	0.3628	0.3078
0.3034	0.3333	0.3065
0.3038	0.3439	0.3053
0.3042	0.2851	0.304
0.3045	0.289	0.3028
0.3049	0.2477	0.3015
0.3053	0.2716	0.3003
0.3057	0.1935	0.2991
0.3061	0.2129	0.298
0.3065	0.08352	0.2968
0.3069	0.08018	0.2956
0.3073	0.3712	0.2944
0.3077	0.3028	0.2932
0.3081	0.1562	0.2921
0.3085	0.1234	0.291
0.3089	0.204	0.2899
0.3092	0.2077	0.2888
0.3096	0.2197	0.2877
0.31	0.1513	0.2865
0.3104	0.3319	0.2855
0.3108	0.2288	0.2844
0.3112	0.2991	0.2834
0.3116	0.1722	0.2823
0.312	0.2269	0.2813
0.3124	0.1815	0.2802
0.3128	0.1562	0.2792
0.3132	0.1851	0.2782
0.3136	0.1906	0.2772
0.3139	0.1983	0.2762
0.3143	0.1039	0.2752
0.3147	0.1634	0.2742
0.3151	0.2516	0.2732
0.3155	0.2544	0.2723
0.3159	0.3227	0.2713
0.3163	0.2185	0.2704
0.3167	0.2247	0.2695
0.3171	0.1831	0.2685
0.3175	0.1662	0.2676
0.3179	0.1864	0.2667
0.3183	0.2673	0.2658
0.3186	0.2316	0.2649
0.319	0.2719	0.264
0.3194	0.2391	0.2631
0.3198	0.2607	0.2622
0.3202	0.09471	0.2614
0.3206	0.1032	0.2605
0.321	0.2397	0.2597
0.3214	0.2164	0.2588
0.3218	0.2906	0.258
0.3222	0.2401	0.2572
0.3226	0.1269	0.2563
0.323	-0.01437	0.2555
0.3233	0.297	0.2547
0.3237	0.2335	0.2539
0.3241	0.1934	0.2532
0.3245	0.2202	0.2524
0.3249	0.3351	0.2516
0.3253	0.1864	0.2508
0.3257	0.2531	0.2501
0.3261	0.07601	0.2493
0.3265	0.1129	0.2486
0.3269	0.07656	0.2478
0.3273	0.2851	0.2471
0.3277	0.2069	0.2463
0.328	0.1799	0.2456
0.3284	0.1584	0.2449
0.3288	0.2238	0.2442
0.3292	0.1858	0.2435
0.3296	0.1553	0.2428
0.33	0.3216	0.2421
0.3304	0.1098	0.2414
0.3308	0.1641	0.2408
0.3312	-0.00157	0.2401
0.3316	0.2002	0.2394
0.332	0.1699	0.2388
0.3324	0.2544	0.2381
0.3327	0.2857	0.2375
0.3331	0.3472	0.2369
0.3335	0.1895	0.2362
0.3339	0.1163	0.2356
0.3343	0.09596	0.235
0.3347	0.1369	0.2344
0.3351	0.09087	0.2338
0.3355	0.0784	0.2332
0.3359	0.1487	0.2326
0.3363	0.1742	0.232
0.3367	0.1242	0.2314
0.3371	0.1967	0.2308
0.3374	0.2207	0.2303
0.3378	0.1977	0.2297
0.3382	0.1146	0.2292
0.3386	0.2124	0.2286
0.339	0.2909	0.2281
0.3394	0.2083	0.2275
0.3398	0.1296	0.227
0.3402	0.137	0.2265
0.3406	0.1643	0.2259
0.341	0.2062	0.2254
0.3414	0.1511	0.2249
0.3417	0.1505	0.2244
0.3421	0.2048	0.2239
0.3425	0.1339	0.2234
0.3429	0.1172	0.2229
0.3433	0.2968	0.2225
0.3437	0.1364	0.222
0.3441	0.2644	0.2215
0.3445	0.2786	0.2211
0.3449	0.04274	0.2206
0.3453	0.08025	0.2201
0.3457	0.1248	0.2197
0.3461	0.1097	0.2193
0.3464	0.09263	0.2188
0.3468	0.2246	0.2184
0.3472	0.1819	0.218
0.3476	0.07086	0.2175
0.348	0.1922	0.2171
0.3484	0.1409	0.2167
0.3488	0.2203	0.2163
0.3492	0.09639	0.216
0.3496	-0.00923	0.2156
0.35	0.1031	0.2152
0.3504	0.06731	0.2148
0.3508	0.2281	0.2144
0.3511	0.1347	0.2141
0.3515	0.01267	0.2137
0.3519	0.156	0.2133
0.3523	0.1622	0.213
0.3527	0.1661	0.2126
0.3531	0.08514	0.2123
0.3535	0.1938	0.212
0.3539	0.2361	0.2116
0.3543	0.1908	0.2113
0.3547	0.03992	0.211
0.3551	0.1308	0.2107
0.3554	0.2095	0.2104
0.3558	0.2255	0.2101
0.3562	0.1129	0.2098
0.3566	0.1313	0.2095
0.357	0.1479	0.2092
0.3574	0.1594	0.2089
0.3578	0.2821	0.2086
0.3582	0.01626	0.2084
0.3586	0.1741	0.2081
0.359	0.05347	0.2079
0.3594	-0.01894	0.2076
0.3598	0.09638	0.2073
0.3601	0.1895	0.2071
0.3605	0.1054	0.2069
0.3609	0.1206	0.2067
0.3613	0.1352	0.2064
0.3617	0.201	0.2062
0.3621	0.1114	0.206
0.3625	0.1773	0.2058
0.3629	0.2374	0.2056
0.3633	0.2183	0.2054
0.3637	0.06403	0.2052
0.3641	0.1724	0.205
0.3644	0.02497	0.2048
0.3648	0.1203	0.2046
0.3652	0.02239	0.2044
0.3656	0.1183	0.2043
0.366	0.07875	0.2041
0.3664	0.2128	0.2039
0.3668	0.03147	0.2038
0.3672	0.04245	0.2036
0.3676	0.05773	0.2035
0.368	0.02319	0.2033
0.3684	0.1183	0.2032
0.3688	-0.05833	0.2031
0.3691	-0.01621	0.203
0.3695	0.03729	0.2028
0.3699	0.2103	0.2027
0.3703	-0.04742	0.2026
0.3707	0.1342	0.2025
0.3711	0.01831	0.2024
0.3715	0.1063	0.2023
0.3719	0.09875	0.2022
0.3723	0.2104	0.2021
0.3727	-0.01333	0.202
0.3731	0.1039	0.202
0.3734	0.01294	0.2019
0.3738	-0.01965	0.2018
0.3742	-0.1098	0.2018
0.3746	0.05022	0.2017
0.375	0.04846	0.2016
0.3754	0.2122	0.2016
0.3758	-0.09471	0.2016
0.3762	0.07873	0.2015
0.3766	0.1465	0.2015
0.377	0.06551	0.2014
0.3774	-0.0427	0.2014
0.3777	0.05258	0.2014
0.3781	-0.02178	0.2014
0.3785	0.1375	0.2014
0.3789	0.1296	0.2013
0.3793	0.07858	0.2013
0.3797	0.1853	0.2013
0.3801	-0.09249	0.2013
0.3805	-0.07092	0.2013
0.3809	0.1239	0.2013
0.3813	0.1932	0.2014
0.3817	-0.06838	0.2014
0.382	0.0412	0.2014
0.3824	0.1602	0.2014
0.3828	0.09599	0.2014
log（I) exp: experimental data
log（I) fit:Crystal fitting data

## Sheet: Figure 4b
Figure 4b
W157E
q (Å-1)	log（I) exp	log（I) fit
0.00949	3.15	7.96
0.00994	5.4	7.96
0.0104	4.03	7.96
0.0108	7.33	7.96
0.0113	6.07	7.96
0.0117	5.71	7.96
0.0122	6.09	7.96
0.0127	5.87	7.96
0.0131	6.31	7.95
0.0136	6.13	7.95
0.014	7.16	7.94
0.0145	6.9	7.93
0.0149	7.67	7.93
0.0154	7.93	7.92
0.0158	7.65	7.91
0.0163	7.42	7.9
0.0167	6.76	7.9
0.0172	7.66	7.89
0.0176	8.31	7.88
0.0181	6.72	7.87
0.0185	7.56	7.86
0.019	7.31	7.86
0.0194	7.52	7.85
0.0199	7.49	7.84
0.0203	7.83	7.83
0.0208	7.74	7.82
0.0212	7.05	7.81
0.0217	7.93	7.8
0.0221	7.77	7.79
0.0226	7.77	7.78
0.023	7.55	7.77
0.0235	7.68	7.76
0.0239	7.33	7.75
0.0244	8.06	7.74
0.0248	7.52	7.73
0.0253	7.39	7.72
0.0258	7.54	7.7
0.0262	7.72	7.69
0.0267	7.82	7.68
0.0271	7.64	7.67
0.0276	7.51	7.66
0.028	7.77	7.65
0.0285	7.68	7.63
0.0289	7.49	7.62
0.0294	7.6	7.61
0.0298	7.73	7.6
0.0303	7.69	7.58
0.0307	7.76	7.57
0.0312	7.49	7.56
0.0316	7.7	7.54
0.0321	7.56	7.53
0.0325	7.51	7.52
0.033	7.49	7.5
0.0334	7.43	7.49
0.0339	7.65	7.48
0.0343	7.42	7.46
0.0348	7.64	7.45
0.0352	7.39	7.43
0.0357	7.26	7.42
0.0361	7.45	7.4
0.0366	7.24	7.39
0.037	7.4	7.37
0.0375	7.21	7.36
0.0379	7.68	7.34
0.0384	7.28	7.33
0.0389	7.14	7.31
0.0393	7.31	7.3
0.0398	7.35	7.28
0.0402	7.27	7.27
0.0407	7.2	7.25
0.0411	7.35	7.23
0.0416	7.18	7.22
0.042	7.24	7.2
0.0425	7.25	7.18
0.0429	7.22	7.17
0.0434	7.1	7.15
0.0438	7.2	7.13
0.0443	7.34	7.12
0.0447	7.13	7.1
0.0452	7.08	7.08
0.0456	7.08	7.07
0.0461	7.12	7.05
0.0465	7.03	7.03
0.047	6.95	7.02
0.0474	7.09	7
0.0479	7	6.98
0.0483	6.92	6.96
0.0488	6.99	6.94
0.0492	6.93	6.93
0.0497	6.99	6.91
0.0501	6.82	6.89
0.0506	7.04	6.87
0.051	6.86	6.85
0.0515	6.89	6.84
0.052	6.94	6.82
0.0524	6.93	6.8
0.0529	7.05	6.78
0.0533	6.85	6.76
0.0538	6.79	6.74
0.0542	6.77	6.73
0.0547	6.53	6.71
0.0551	6.81	6.69
0.0556	6.89	6.67
0.056	6.65	6.65
0.0565	6.66	6.63
0.0569	6.73	6.61
0.0574	6.47	6.59
0.0578	6.71	6.57
0.0583	6.56	6.55
0.0587	6.4	6.54
0.0592	6.5	6.52
0.0596	6.51	6.5
0.0601	6.41	6.48
0.0605	6.49	6.46
0.061	6.19	6.44
0.0614	6.45	6.42
0.0619	6.38	6.4
0.0623	6.39	6.38
0.0628	6.41	6.36
0.0632	6.4	6.34
0.0637	6.26	6.32
0.0641	6.22	6.3
0.0646	6.34	6.28
0.0651	6.27	6.26
0.0655	6.22	6.24
0.066	6.26	6.22
0.0664	6.24	6.2
0.0669	6.14	6.18
0.0673	6.16	6.16
0.0678	6.16	6.14
0.0682	6.12	6.12
0.0687	5.99	6.1
0.0691	6.1	6.08
0.0696	6.05	6.06
0.07	6.07	6.04
0.0705	5.94	6.02
0.0709	6.09	6
0.0714	6.03	5.98
0.0718	5.94	5.95
0.0723	6.05	5.93
0.0727	6	5.91
0.0732	5.9	5.89
0.0736	5.81	5.87
0.0741	5.86	5.85
0.0745	5.82	5.83
0.075	5.78	5.81
0.0754	5.84	5.79
0.0759	5.75	5.77
0.0763	5.78	5.75
0.0768	5.75	5.73
0.0772	5.72	5.71
0.0777	5.56	5.69
0.0781	5.64	5.67
0.0786	5.74	5.64
0.0791	5.63	5.62
0.0795	5.5	5.6
0.08	5.55	5.58
0.0804	5.54	5.56
0.0809	5.49	5.54
0.0813	5.53	5.52
0.0818	5.53	5.5
0.0822	5.51	5.48
0.0827	5.5	5.46
0.0831	5.32	5.44
0.0836	5.53	5.41
0.084	5.46	5.39
0.0845	5.37	5.37
0.0849	5.35	5.35
0.0854	5.22	5.33
0.0858	5.25	5.31
0.0863	5.18	5.29
0.0867	5.34	5.27
0.0872	5.26	5.25
0.0876	5.32	5.23
0.0881	5.16	5.2
0.0885	5.13	5.18
0.089	5.11	5.16
0.0894	5.09	5.14
0.0899	4.93	5.12
0.0903	5.08	5.1
0.0908	5.15	5.08
0.0912	5	5.06
0.0917	5.14	5.04
0.0921	5.01	5.02
0.0926	4.85	5
0.0931	4.98	4.97
0.0935	4.79	4.95
0.094	4.94	4.93
0.0944	4.84	4.91
0.0949	4.76	4.89
0.0953	4.79	4.87
0.0958	4.7	4.85
0.0962	4.75	4.83
0.0967	4.64	4.81
0.0971	4.66	4.79
0.0976	4.75	4.77
0.098	4.72	4.74
0.0985	4.64	4.72
0.0989	4.62	4.7
0.0994	4.74	4.68
0.0998	4.66	4.66
0.1	4.6	4.64
0.101	4.56	4.62
0.101	4.6	4.6
0.102	4.55	4.58
0.102	4.44	4.56
0.103	4.54	4.54
0.103	4.45	4.52
0.103	4.45	4.5
0.104	4.4	4.48
0.104	4.43	4.46
0.105	4.29	4.44
0.105	4.39	4.41
0.106	4.44	4.39
0.106	4.36	4.37
0.107	4.4	4.35
0.107	4.2	4.33
0.108	4.27	4.31
0.108	4.26	4.29
0.108	4.15	4.27
0.109	4.15	4.25
0.109	4.14	4.23
0.11	4.15	4.21
0.11	3.98	4.19
0.111	4.19	4.17
0.111	4.05	4.15
0.112	4.03	4.13
0.112	4.03	4.11
0.113	4.09	4.09
0.113	4.08	4.07
0.113	4.06	4.05
0.114	3.9	4.03
0.114	3.95	4.01
0.115	3.8	3.99
0.115	3.99	3.97
0.116	3.94	3.95
0.116	3.89	3.93
0.117	3.75	3.91
0.117	3.84	3.89
0.117	3.74	3.87
0.118	3.74	3.85
0.118	3.86	3.83
0.119	3.74	3.81
0.119	3.81	3.79
0.12	3.76	3.77
0.12	3.72	3.75
0.121	3.64	3.74
0.121	3.54	3.72
0.122	3.71	3.7
0.122	3.61	3.68
0.122	3.57	3.66
0.123	3.52	3.64
0.123	3.51	3.62
0.124	3.65	3.6
0.124	3.45	3.58
0.125	3.41	3.56
0.125	3.43	3.54
0.126	3.54	3.52
0.126	3.31	3.51
0.127	3.41	3.49
0.127	3.48	3.47
0.127	3.46	3.45
0.128	3.43	3.43
0.128	3.4	3.41
0.129	3.33	3.39
0.129	3.25	3.37
0.13	3.21	3.36
0.13	3.3	3.34
0.131	3.28	3.32
0.131	3.2	3.3
0.131	3.25	3.28
0.132	3.14	3.26
0.132	3.17	3.25
0.133	3.17	3.23
0.133	3.16	3.21
0.134	3.03	3.19
0.134	3.15	3.17
0.135	3.25	3.16
0.135	2.99	3.14
0.136	3.1	3.12
0.136	3.02	3.1
0.136	3.01	3.08
0.137	2.95	3.07
0.137	3.04	3.05
0.138	2.95	3.03
0.138	2.88	3.01
0.139	2.93	3
0.139	3.02	2.98
0.14	2.92	2.96
0.14	2.89	2.94
0.141	2.85	2.93
0.141	2.91	2.91
0.141	2.82	2.89
0.142	2.84	2.88
0.142	2.97	2.86
0.143	2.8	2.84
0.143	2.82	2.82
0.144	2.76	2.81
0.144	2.82	2.79
0.145	2.9	2.77
0.145	2.73	2.76
0.145	2.71	2.74
0.146	2.58	2.72
0.146	2.73	2.71
0.147	2.66	2.69
0.147	2.62	2.67
0.148	2.66	2.66
0.148	2.7	2.64
0.149	2.63	2.63
0.149	2.64	2.61
0.15	2.61	2.59
0.15	2.63	2.58
0.15	2.43	2.56
0.151	2.51	2.55
0.151	2.52	2.53
0.152	2.54	2.51
0.152	2.46	2.5
0.153	2.4	2.48
0.153	2.53	2.47
0.154	2.53	2.45
0.154	2.51	2.44
0.155	2.38	2.42
0.155	2.38	2.4
0.155	2.42	2.39
0.156	2.42	2.37
0.156	2.32	2.36
0.157	2.29	2.34
0.157	2.32	2.33
0.158	2.3	2.31
0.158	2.34	2.3
0.159	2.33	2.28
0.159	2.35	2.27
0.159	2.37	2.25
0.16	2.3	2.24
0.16	2.26	2.23
0.161	2.19	2.21
0.161	2.27	2.2
0.162	2.25	2.18
0.162	2.2	2.17
0.163	2.35	2.15
0.163	2.25	2.14
0.164	2.26	2.13
0.164	2.1	2.11
0.164	2.06	2.1
0.165	2.05	2.08
0.165	2	2.07
0.166	2.12	2.06
0.166	2.12	2.04
0.167	2.03	2.03
0.167	2.05	2.01
0.168	2.02	2
0.168	1.96	1.99
0.169	1.98	1.97
0.169	2.01	1.96
0.169	1.92	1.95
0.17	2.07	1.93
0.17	1.93	1.92
0.171	1.92	1.91
0.171	1.91	1.89
0.172	1.93	1.88
0.172	1.92	1.87
0.173	1.86	1.86
0.173	1.9	1.84
0.173	1.83	1.83
0.174	1.89	1.82
0.174	1.9	1.8
0.175	1.79	1.79
0.175	1.79	1.78
0.176	1.79	1.77
0.176	1.82	1.76
0.177	1.85	1.74
0.177	1.88	1.73
0.178	1.77	1.72
0.178	1.76	1.71
0.178	1.79	1.69
0.179	1.81	1.68
0.179	1.75	1.67
0.18	1.74	1.66
0.18	1.67	1.65
0.181	1.65	1.64
0.181	1.65	1.62
0.182	1.69	1.61
0.182	1.61	1.6
0.182	1.68	1.59
0.183	1.61	1.58
0.183	1.68	1.57
0.184	1.7	1.55
0.184	1.73	1.54
0.185	1.56	1.53
0.185	1.61	1.52
0.186	1.53	1.51
0.186	1.52	1.5
0.187	1.58	1.49
0.187	1.49	1.48
0.187	1.56	1.47
0.188	1.53	1.46
0.188	1.64	1.45
0.189	1.51	1.44
0.189	1.53	1.42
0.19	1.47	1.41
0.19	1.47	1.4
0.191	1.39	1.39
0.191	1.55	1.38
0.192	1.47	1.37
0.192	1.43	1.36
0.192	1.4	1.35
0.193	1.4	1.34
0.193	1.43	1.33
0.194	1.39	1.32
0.194	1.5	1.31
0.195	1.37	1.3
0.195	1.44	1.29
0.196	1.34	1.28
0.196	1.42	1.27
0.196	1.38	1.26
0.197	1.41	1.25
0.197	1.43	1.25
0.198	1.38	1.24
0.198	1.39	1.23
0.199	1.29	1.22
0.199	1.28	1.21
0.2	1.26	1.2
0.2	1.28	1.19
0.201	1.33	1.18
0.201	1.23	1.17
0.201	1.28	1.16
0.202	1.28	1.15
0.202	1.27	1.15
0.203	1.16	1.14
0.203	1.29	1.13
0.204	1.25	1.12
0.204	1.3	1.11
0.205	1.25	1.1
0.205	1.13	1.09
0.206	1.14	1.08
0.206	1.09	1.08
0.206	1.06	1.07
0.207	1.17	1.06
0.207	1.22	1.05
0.208	1.16	1.04
0.208	1.12	1.04
0.209	1.19	1.03
0.209	1.06	1.02
0.21	1.01	1.01
0.21	1.05	1
0.21	1.08	0.995
0.211	0.983	0.988
0.211	1.15	0.98
0.212	0.996	0.972
0.212	0.979	0.964
0.213	1.03	0.957
0.213	1.04	0.949
0.214	0.957	0.942
0.214	1.05	0.934
0.215	1.06	0.927
0.215	0.994	0.92
0.215	0.996	0.912
0.216	0.97	0.905
0.216	1.03	0.898
0.217	1.01	0.891
0.217	0.954	0.884
0.218	1.05	0.877
0.218	0.921	0.87
0.219	0.891	0.863
0.219	0.944	0.856
0.22	0.892	0.849
0.22	0.953	0.842
0.22	0.82	0.836
0.221	0.85	0.829
0.221	0.93	0.822
0.222	0.871	0.816
0.222	0.882	0.809
0.223	0.883	0.803
0.223	0.86	0.796
0.224	0.844	0.79
0.224	0.883	0.784
0.224	0.862	0.777
0.225	0.811	0.771
0.225	0.864	0.765
0.226	0.848	0.759
0.226	0.825	0.752
0.227	0.85	0.746
0.227	0.882	0.74
0.228	0.812	0.734
0.228	0.739	0.728
0.229	0.722	0.722
0.229	0.81	0.717
0.229	0.81	0.711
0.23	0.781	0.705
0.23	0.808	0.699
0.231	0.765	0.694
0.231	0.737	0.688
0.232	0.728	0.682
0.232	0.679	0.677
0.233	0.778	0.671
0.233	0.796	0.666
0.233	0.684	0.66
0.234	0.704	0.655
0.234	0.674	0.65
0.235	0.771	0.644
0.235	0.588	0.639
0.236	0.686	0.634
0.236	0.734	0.629
0.237	0.682	0.623
0.237	0.647	0.618
0.238	0.614	0.613
0.238	0.757	0.608
0.238	0.689	0.603
0.239	0.57	0.598
0.239	0.673	0.593
0.24	0.734	0.588
0.24	0.587	0.583
0.241	0.675	0.579
0.241	0.624	0.574
0.242	0.645	0.569
0.242	0.584	0.565
0.243	0.632	0.56
0.243	0.607	0.555
0.243	0.586	0.551
0.244	0.656	0.546
0.244	0.677	0.542
0.245	0.597	0.537
0.245	0.523	0.533
0.246	0.606	0.528
0.246	0.561	0.524
0.247	0.586	0.52
0.247	0.62	0.515
0.247	0.545	0.511
0.248	0.646	0.507
0.248	0.496	0.503
0.249	0.508	0.499
0.249	0.526	0.495
0.25	0.543	0.491
0.25	0.435	0.486
0.251	0.557	0.482
0.251	0.442	0.479
0.252	0.466	0.475
0.252	0.446	0.471
0.252	0.524	0.467
0.253	0.531	0.463
0.253	0.544	0.459
0.254	0.586	0.455
0.254	0.532	0.452
0.255	0.527	0.448
0.255	0.58	0.444
0.256	0.374	0.441
0.256	0.496	0.437
0.256	0.577	0.433
0.257	0.426	0.43
0.257	0.431	0.426
0.258	0.597	0.423
0.258	0.597	0.419
0.259	0.442	0.416
0.259	0.553	0.413
0.26	0.391	0.409
0.26	0.51	0.406
0.261	0.438	0.403
0.261	0.553	0.399
0.261	0.522	0.396
0.262	0.378	0.393
0.262	0.46	0.39
0.263	0.532	0.386
0.263	0.431	0.383
0.264	0.485	0.38
0.264	0.515	0.377
0.265	0.359	0.374
0.265	0.399	0.371
0.266	0.358	0.368
0.266	0.373	0.365
0.266	0.435	0.362
0.267	0.42	0.359
0.267	0.383	0.356
0.268	0.524	0.353
0.268	0.468	0.351
0.269	0.356	0.348
0.269	0.471	0.345
0.27	0.395	0.342
0.27	0.332	0.34
0.27	0.356	0.337
0.271	0.365	0.334
0.271	0.408	0.332
0.272	0.372	0.329
0.272	0.326	0.326
0.273	0.282	0.324
0.273	0.238	0.321
0.274	0.397	0.319
0.274	0.332	0.316
0.275	0.393	0.314
0.275	0.381	0.311
0.275	0.347	0.309
0.276	0.254	0.306
0.276	0.383	0.304
0.277	0.309	0.302
0.277	0.397	0.299
0.278	0.275	0.297
0.278	0.39	0.295
0.279	0.41	0.293
0.279	0.343	0.29
0.279	0.313	0.288
0.28	0.354	0.286
0.28	0.26	0.284
0.281	0.323	0.282
0.281	0.322	0.279
0.282	0.292	0.277
0.282	0.269	0.275
0.283	0.315	0.273
0.283	0.32	0.271
0.284	0.324	0.269
0.284	0.272	0.267
0.284	0.248	0.265
0.285	0.266	0.263
0.285	0.278	0.261
0.286	0.213	0.259
0.286	0.398	0.257
0.287	0.183	0.256
0.287	0.359	0.254
0.288	0.196	0.252
0.288	0.269	0.25
0.289	0.305	0.248
0.289	0.296	0.247
0.289	0.293	0.245
0.29	0.238	0.243
0.29	0.268	0.241
0.291	0.251	0.24
0.291	0.25	0.238
0.292	0.303	0.236
0.292	0.323	0.235
0.293	0.209	0.233
0.293	0.185	0.231
0.293	0.347	0.23
0.294	0.246	0.228
0.294	0.231	0.227
0.295	0.193	0.225
0.295	0.382	0.224
0.296	0.299	0.222
0.296	0.324	0.221
0.297	0.176	0.219
0.297	0.281	0.218
0.298	0.216	0.216
0.298	0.165	0.215
0.298	0.264	0.213
0.299	0.103	0.212
0.299	0.246	0.211
0.3	0.251	0.209
0.3	0.326	0.208
0.301	0.139	0.207
0.301	0.196	0.205
0.302	0.243	0.204
0.302	0.247	0.203
0.302	0.259	0.201
0.303	0.109	0.2
0.303	0.241	0.199
0.304	0.235	0.198
0.304	0.32	0.197
0.305	0.184	0.195
0.305	0.2	0.194
0.306	0.192	0.193
0.306	0.195	0.192
0.307	0.266	0.191
0.307	0.205	0.19
0.307	0.217	0.189
0.308	0.102	0.187
0.308	0.155	0.186
0.309	0.162	0.185
0.309	0.0976	0.184
0.31	0.253	0.183
0.31	0.113	0.182
0.311	0.22	0.181
0.311	0.132	0.18
0.311	0.286	0.179
0.312	0.214	0.178
0.312	0.215	0.177
0.313	0.112	0.176
0.313	0.134	0.176
0.314	0.151	0.175
0.314	0.185	0.174
0.315	0.26	0.173
0.315	0.156	0.172
0.316	0.191	0.171
0.316	0.0893	0.17
0.316	0.117	0.169
0.317	0.107	0.168
0.317	0.0811	0.168
0.318	0.202	0.167
0.318	0.199	0.166
0.319	0.163	0.165
0.319	0.156	0.165
0.32	0.225	0.164
0.32	0.116	0.163
0.321	0.16	0.162
0.321	0.117	0.161
0.321	0.13	0.161
0.322	0.0857	0.16
0.322	0.156	0.159
0.323	0.101	0.159
0.323	0.214	0.158
0.324	0.0838	0.157
0.324	0.144	0.157
0.325	0.134	0.156
0.325	0.0971	0.155
0.325	0.133	0.155
0.326	0.157	0.154
0.326	0.0916	0.153
0.327	0.153	0.153
0.327	0.224	0.152
0.328	0.106	0.152
0.328	0.0856	0.151
0.329	0.0985	0.151
0.329	0.189	0.15
0.33	0.139	0.149
0.33	0.0348	0.149
0.33	0.0482	0.148
0.331	0.137	0.148
0.331	0.0105	0.147
0.332	0.149	0.147
0.332	0.0639	0.146
0.333	0.129	0.146
0.333	0.107	0.145
0.334	0.0746	0.145
0.334	0.134	0.144
0.334	0.134	0.144
0.335	0.0641	0.143
0.335	0.214	0.143
0.336	0.0312	0.143
0.336	0.0343	0.142
0.337	0.0551	0.142
0.337	0.0757	0.141
0.338	0.111	0.141
0.338	0.144	0.14
0.339	0.0949	0.14
0.339	0.155	0.14
0.339	0.127	0.139
0.34	0.0151	0.139
0.34	0.107	0.138
0.341	0.0313	0.138
0.341	0.112	0.138
0.342	0.177	0.137
0.342	0.0707	0.137
0.343	0.0158	0.137
0.343	0.176	0.136
0.343	-0.0541	0.136
0.344	0.172	0.136
0.344	0.0899	0.135
0.345	0.0199	0.135
0.345	0.0668	0.135
0.346	0.162	0.135
0.346	0.054	0.134
0.347	0.0446	0.134
0.347	0.0814	0.134
0.348	-0.00872	0.133
0.348	0.123	0.133
0.348	0.18	0.133
0.349	0.156	0.133
0.349	0.0854	0.132
0.35	0.129	0.132
0.35	0.135	0.132
0.351	0.0948	0.132
0.351	0.0282	0.131
0.352	-0.00963	0.131
0.352	0.0238	0.131
0.352	0.0692	0.131
0.353	0.0479	0.13
0.353	-0.0233	0.13
0.354	0.173	0.13
0.354	0.114	0.13
0.355	0.0161	0.13
0.355	0.171	0.129
0.356	0.124	0.129
0.356	0.117	0.129
0.357	0.0629	0.129
0.357	0.0713	0.129
0.357	0.0814	0.129
0.358	0.141	0.128
0.358	0.0805	0.128
0.359	0.0935	0.128
0.359	0.00252	0.128
0.36	0.0265	0.128
0.36	0.114	0.128
0.361	0.0511	0.127
0.361	-0.00471	0.127
0.361	0.111	0.127
0.362	0.0751	0.127
0.362	0.117	0.127
0.363	-0.091	0.127
0.363	0.00923	0.127
0.364	0.0594	0.127
0.364	0.0988	0.126
0.365	0.0438	0.126
0.365	0.0929	0.126
0.366	0.078	0.126
0.366	0.0381	0.126
0.366	0.0566	0.126
0.367	0.0945	0.126
0.367	0.0929	0.126
0.368	-0.0115	0.126
0.368	0.0704	0.126
0.369	0.0688	0.125
0.369	-0.002	0.125
0.37	-0.00607	0.125
0.37	0.0615	0.125
0.371	0.194	0.125
0.371	0.00795	0.125
0.371	-0.00191	0.125
0.372	0.057	0.125
0.372	0.13	0.125
0.373	0.136	0.125
0.373	0.0293	0.125
0.374	-0.0218	0.125
0.374	0.165	0.125
0.375	0.122	0.125
0.375	0.00299	0.124
0.375	0.0657	0.124
0.376	-0.0409	0.124
0.376	0.0758	0.124
0.377	0.0733	0.124
0.377	0.0485	0.124
0.378	0.043	0.124
0.378	-0.0348	0.124
0.379	-0.0322	0.124
0.379	0.0272	0.124
0.38	0.0901	0.124
0.38	0.171	0.124
0.38	-0.0265	0.124
0.381	0.0287	0.124
0.381	0.0424	0.124
0.382	0.0154	0.124
0.382	0.123	0.124
0.383	-0.0123	0.124
0.383	0.132	0.124
0.384	0.012	0.124
0.384	0.0709	0.124
0.384	0.0442	0.124
0.385	0.0386	0.124
0.385	0.0807	0.124
0.386	0.0517	0.124
0.386	-0.0239	0.124
0.387	0.139	0.124
0.387	0.189	0.124
0.388	0.116	0.124
0.388	0.0886	0.124
0.389	0.0541	0.124
0.389	0.0516	0.124
0.389	-0.0513	0.124
0.39	-0.0126	0.124
0.39	0.094	0.124
0.391	0.00849	0.124
0.391	0.0408	0.124
0.392	0.0416	0.124
0.392	-0.021	0.124
0.393	0.0212	0.124
0.393	0.16	0.124
0.393	-0.0394	0.124
0.394	0.103	0.124
0.394	0.18	0.124
0.395	-0.0272	0.124
0.395	0.0752	0.124
0.396	0.0569	0.124
0.396	-0.0142	0.124
0.397	0.0246	0.124
0.397	-0.0222	0.124
0.398	-0.0807	0.124
0.398	0.00212	0.124
0.398	-0.0137	0.124
0.399	-0.0211	0.124
0.399	0.109	0.124
0.4	-0.00226	0.124
0.4	0.00198	0.124
0.401	0.00758	0.124
0.401	0.0625	0.124
0.402	-0.043	0.124
0.402	0.0451	0.124
0.402	-0.11	0.124
0.403	-0.0231	0.124
0.403	-0.0769	0.124
0.404	-0.142	0.124
0.404	-0.0204	0.124
0.405	0.134	0.124
0.405	0.0732	0.124
0.406	-0.0365	0.124
0.406	0.00138	0.124
0.407	0.0181	0.124
0.407	0.0995	0.124
0.407	0.0803	0.124
0.408	0.124	0.124
0.408	0.0533	0.124
0.409	0.00506	0.124
0.409	0.0551	0.124
0.41	-0.113	0.124
0.41	0.102	0.124
0.411	0.126	0.124
0.411	-0.0569	0.124
0.411	-0.00561	0.124
0.3594	-0.01894	0.2076
0.3598	0.09638	0.2073
0.3601	0.1895	0.2071
0.3605	0.1054	0.2069
0.3609	0.1206	0.2067
0.3613	0.1352	0.2064
0.3617	0.201	0.2062
0.3621	0.1114	0.206
0.3625	0.1773	0.2058
0.3629	0.2374	0.2056
0.3633	0.2183	0.2054
0.3637	0.06403	0.2052
0.3641	0.1724	0.205
0.3644	0.02497	0.2048
0.3648	0.1203	0.2046
0.3652	0.02239	0.2044
0.3656	0.1183	0.2043
0.366	0.07875	0.2041
0.3664	0.2128	0.2039
0.3668	0.03147	0.2038
0.3672	0.04245	0.2036
0.3676	0.05773	0.2035
0.368	0.02319	0.2033
0.3684	0.1183	0.2032
0.3688	-0.05833	0.2031
0.3691	-0.01621	0.203
0.3695	0.03729	0.2028
0.3699	0.2103	0.2027
0.3703	-0.04742	0.2026
0.3707	0.1342	0.2025
0.3711	0.01831	0.2024
0.3715	0.1063	0.2023
0.3719	0.09875	0.2022
0.3723	0.2104	0.2021
0.3727	-0.01333	0.202
0.3731	0.1039	0.202
0.3734	0.01294	0.2019
0.3738	-0.01965	0.2018
0.3742	-0.1098	0.2018
0.3746	0.05022	0.2017
0.375	0.04846	0.2016
0.3754	0.2122	0.2016
0.3758	-0.09471	0.2016
0.3762	0.07873	0.2015
0.3766	0.1465	0.2015
0.377	0.06551	0.2014
0.3774	-0.0427	0.2014
0.3777	0.05258	0.2014
0.3781	-0.02178	0.2014
0.3785	0.1375	0.2014
0.3789	0.1296	0.2013
0.3793	0.07858	0.2013
0.3797	0.1853	0.2013
0.3801	-0.09249	0.2013
0.3805	-0.07092	0.2013
0.3809	0.1239	0.2013
0.3813	0.1932	0.2014
0.3817	-0.06838	0.2014
0.382	0.0412	0.2014
0.3824	0.1602	0.2014
0.3828	0.09599	0.2014

## Sheet: Figure 4c
Figure 4c
F158E
q (Å-1)	log（I) exp	log（I) fit
0.00943	33.46	11.41
0.00982	24.33	11.41
0.01021	19.09	11.41
0.01061	18.68	11.41
0.011	16.43	11.41
0.01139	15.03	11.41
0.01178	15.01	11.41
0.01218	13.33	11.41
0.01257	13.37	11.41
0.01296	13.14	11.4
0.01336	11.96	11.39
0.01375	12.64	11.37
0.01414	12.66	11.36
0.01453	12.15	11.35
0.01493	11.69	11.34
0.01532	12.6	11.32
0.01571	11.23	11.31
0.01611	11.62	11.29
0.0165	11.41	11.28
0.01689	11.62	11.26
0.01728	12.02	11.25
0.01768	11.61	11.23
0.01807	11.56	11.22
0.01846	11.79	11.2
0.01886	11.62	11.18
0.01925	11.5	11.17
0.01964	11.69	11.15
0.02003	11.39	11.13
0.02043	11.86	11.12
0.02082	10.97	11.1
0.02121	10.97	11.08
0.02161	10.9	11.06
0.022	11.15	11.04
0.02239	11.35	11.02
0.02278	11.24	11
0.02318	11.21	10.98
0.02357	11.05	10.96
0.02396	10.78	10.94
0.02436	10.79	10.92
0.02475	10.99	10.9
0.02514	10.88	10.88
0.02553	10.96	10.86
0.02593	10.77	10.84
0.02632	10.9	10.82
0.02671	11	10.79
0.02711	10.85	10.77
0.0275	10.78	10.75
0.02789	10.7	10.73
0.02828	10.89	10.7
0.02868	10.73	10.68
0.02907	11	10.66
0.02946	10.69	10.63
0.02985	10.57	10.61
0.03025	10.85	10.59
0.03064	10.58	10.56
0.03103	10.51	10.54
0.03143	10.28	10.51
0.03182	10.71	10.49
0.03221	10.17	10.46
0.0326	10.56	10.44
0.033	10.33	10.41
0.03339	10.35	10.39
0.03378	10.38	10.36
0.03418	10.27	10.33
0.03457	10.18	10.31
0.03496	10.55	10.28
0.03535	10.29	10.26
0.03575	10.16	10.23
0.03614	10.31	10.2
0.03653	10.24	10.17
0.03693	10.04	10.15
0.03732	10.02	10.12
0.03771	10.09	10.09
0.0381	10.19	10.07
0.0385	10.2	10.04
0.03889	9.927	10.01
0.03928	9.773	9.981
0.03968	9.969	9.953
0.04007	9.677	9.925
0.04046	9.482	9.896
0.04085	9.978	9.868
0.04125	9.708	9.839
0.04164	9.681	9.81
0.04203	9.949	9.781
0.04242	9.779	9.753
0.04282	9.619	9.723
0.04321	9.645	9.694
0.0436	9.43	9.664
0.044	9.601	9.635
0.04439	9.785	9.605
0.04478	9.51	9.576
0.04517	9.371	9.546
0.04557	9.595	9.516
0.04596	9.397	9.486
0.04635	9.411	9.456
0.04675	9.399	9.426
0.04714	9.23	9.396
0.04753	9.265	9.365
0.04792	9.296	9.335
0.04832	9.227	9.304
0.04871	9.138	9.274
0.0491	9.222	9.243
0.0495	9.081	9.213
0.04989	9.123	9.182
0.05028	9.047	9.151
0.05067	9.049	9.12
0.05107	9.187	9.089
0.05146	9.149	9.058
0.05185	8.841	9.027
0.05224	8.975	8.996
0.05264	8.931	8.965
0.05303	8.743	8.934
0.05342	8.925	8.903
0.05382	8.909	8.872
0.05421	8.675	8.841
0.0546	8.842	8.809
0.05499	8.821	8.778
0.05539	8.563	8.747
0.05578	8.764	8.715
0.05617	8.737	8.684
0.05657	8.611	8.652
0.05696	8.622	8.621
0.05735	8.657	8.589
0.05774	8.586	8.558
0.05814	8.555	8.526
0.05853	8.627	8.495
0.05892	8.409	8.463
0.05932	8.443	8.432
0.05971	8.306	8.4
0.0601	8.437	8.369
0.06049	8.245	8.337
0.06089	8.288	8.305
0.06128	8.348	8.274
0.06167	8.226	8.242
0.06206	8.15	8.211
0.06246	8.305	8.179
0.06285	7.975	8.147
0.06324	8.1	8.116
0.06364	8.063	8.084
0.06403	8	8.053
0.06442	8.106	8.021
0.06481	8.084	7.99
0.06521	7.828	7.958
0.0656	7.866	7.927
0.06599	8.062	7.895
0.06639	7.911	7.864
0.06678	7.641	7.832
0.06717	7.902	7.801
0.06756	7.913	7.769
0.06796	7.692	7.738
0.06835	7.613	7.707
0.06874	7.769	7.675
0.06913	7.725	7.644
0.06953	7.539	7.613
0.06992	7.599	7.581
0.07031	7.578	7.55
0.07071	7.532	7.519
0.0711	7.512	7.488
0.07149	7.509	7.457
0.07188	7.399	7.426
0.07228	7.523	7.395
0.07267	7.337	7.364
0.07306	7.401	7.333
0.07346	7.44	7.302
0.07385	7.261	7.271
0.07424	7.271	7.24
0.07463	7.321	7.209
0.07503	7.207	7.178
0.07542	7.133	7.148
0.07581	7.053	7.117
0.0762	7.144	7.087
0.0766	7.096	7.056
0.07699	6.98	7.025
0.07738	7.036	6.995
0.07778	6.98	6.964
0.07817	6.875	6.934
0.07856	6.92	6.904
0.07895	6.866	6.874
0.07935	6.751	6.843
0.07974	6.837	6.813
0.08013	6.864	6.783
0.08052	6.853	6.753
0.08092	6.642	6.723
0.08131	6.632	6.693
0.0817	6.64	6.663
0.0821	6.754	6.633
0.08249	6.643	6.604
0.08288	6.493	6.574
0.08327	6.554	6.545
0.08367	6.621	6.515
0.08406	6.593	6.485
0.08445	6.28	6.456
0.08485	6.452	6.426
0.08524	6.368	6.397
0.08563	6.468	6.368
0.08602	6.232	6.339
0.08642	6.399	6.31
0.08681	6.376	6.281
0.0872	6.23	6.252
0.08759	6.207	6.223
0.08799	6.215	6.194
0.08838	6.206	6.165
0.08877	6.025	6.137
0.08917	6.192	6.108
0.08956	6.155	6.08
0.08995	6.042	6.051
0.09034	6.107	6.023
0.09074	5.984	5.995
0.09113	5.876	5.966
0.09152	6.068	5.938
0.09191	6.059	5.91
0.09231	6.02	5.882
0.0927	5.846	5.854
0.09309	5.949	5.826
0.09349	5.903	5.799
0.09388	5.701	5.771
0.09427	5.82	5.743
0.09466	5.69	5.715
0.09506	5.721	5.688
0.09545	5.778	5.661
0.09584	5.691	5.634
0.09623	5.595	5.606
0.09663	5.642	5.579
0.09702	5.58	5.552
0.09741	5.647	5.525
0.09781	5.506	5.498
0.0982	5.431	5.471
0.09859	5.438	5.445
0.09898	5.484	5.418
0.09938	5.23	5.391
0.09977	5.45	5.365
0.1002	5.464	5.338
0.1006	5.488	5.312
0.1009	5.328	5.286
0.1013	5.265	5.26
0.1017	5.266	5.234
0.1021	5.117	5.208
0.1025	5.261	5.182
0.1029	5.136	5.156
0.1033	5.189	5.13
0.1037	5.142	5.105
0.1041	5.062	5.079
0.1045	5.018	5.054
0.1049	5.036	5.028
0.1053	5.076	5.003
0.1057	4.978	4.978
0.1061	4.926	4.953
0.1064	4.963	4.928
0.1068	4.974	4.903
0.1072	4.858	4.878
0.1076	4.927	4.853
0.108	4.726	4.829
0.1084	4.739	4.804
0.1088	4.73	4.78
0.1092	4.769	4.755
0.1096	4.686	4.731
0.11	4.781	4.706
0.1104	4.636	4.682
0.1108	4.58	4.658
0.1112	4.522	4.635
0.1115	4.501	4.611
0.1119	4.553	4.587
0.1123	4.45	4.563
0.1127	4.463	4.539
0.1131	4.501	4.516
0.1135	4.487	4.493
0.1139	4.439	4.469
0.1143	4.338	4.446
0.1147	4.363	4.423
0.1151	4.263	4.4
0.1155	4.427	4.377
0.1159	4.134	4.354
0.1163	4.178	4.331
0.1167	4.258	4.309
0.117	4.215	4.286
0.1174	4.199	4.263
0.1178	4.125	4.241
0.1182	4.146	4.219
0.1186	4.256	4.197
0.119	4.147	4.174
0.1194	4.016	4.152
0.1198	4.179	4.13
0.1202	4.062	4.108
0.1206	4.069	4.087
0.121	4.142	4.065
0.1214	4.086	4.043
0.1218	3.767	4.022
0.1222	3.823	4
0.1225	3.913	3.979
0.1229	3.867	3.958
0.1233	3.978	3.937
0.1237	3.975	3.916
0.1241	3.847	3.895
0.1245	3.883	3.874
0.1249	3.814	3.853
0.1253	3.732	3.832
0.1257	3.784	3.811
0.1261	3.759	3.791
0.1265	3.742	3.771
0.1269	3.658	3.75
0.1273	3.635	3.73
0.1276	3.588	3.709
0.128	3.55	3.689
0.1284	3.578	3.67
0.1288	3.628	3.65
0.1292	3.611	3.63
0.1296	3.586	3.61
0.13	3.47	3.59
0.1304	3.408	3.571
0.1308	3.58	3.551
0.1312	3.415	3.532
0.1316	3.484	3.513
0.132	3.396	3.493
0.1324	3.368	3.474
0.1328	3.503	3.455
0.1331	3.394	3.436
0.1335	3.404	3.417
0.1339	3.407	3.399
0.1343	3.415	3.38
0.1347	3.395	3.361
0.1351	3.272	3.342
0.1355	3.298	3.324
0.1359	3.313	3.306
0.1363	3.324	3.288
0.1367	3.223	3.269
0.1371	3.25	3.251
0.1375	3.155	3.233
0.1379	3.197	3.215
0.1382	3.098	3.197
0.1386	3.244	3.18
0.139	2.982	3.162
0.1394	3.112	3.144
0.1398	3.061	3.126
0.1402	3.142	3.109
0.1406	3.092	3.092
0.141	3.037	3.074
0.1414	3.101	3.057
0.1418	2.953	3.04
0.1422	3.049	3.023
0.1426	2.981	3.006
0.143	2.971	2.989
0.1434	2.906	2.972
0.1437	2.847	2.956
0.1441	2.996	2.939
0.1445	2.928	2.922
0.1449	2.785	2.906
0.1453	2.981	2.889
0.1457	2.899	2.873
0.1461	2.918	2.857
0.1465	2.814	2.841
0.1469	2.808	2.825
0.1473	2.796	2.808
0.1477	2.775	2.792
0.1481	2.817	2.777
0.1485	2.807	2.761
0.1488	2.913	2.745
0.1492	2.786	2.73
0.1496	2.83	2.714
0.15	2.703	2.698
0.1504	2.632	2.683
0.1508	2.701	2.668
0.1512	2.573	2.652
0.1516	2.714	2.637
0.152	2.556	2.622
0.1524	2.506	2.607
0.1528	2.684	2.592
0.1532	2.63	2.577
0.1536	2.593	2.562
0.154	2.561	2.548
0.1543	2.503	2.533
0.1547	2.383	2.518
0.1551	2.489	2.503
0.1555	2.396	2.489
0.1559	2.404	2.475
0.1563	2.512	2.461
0.1567	2.435	2.446
0.1571	2.422	2.432
0.1575	2.259	2.418
0.1579	2.242	2.404
0.1583	2.373	2.39
0.1587	2.349	2.376
0.1591	2.422	2.362
0.1594	2.304	2.348
0.1598	2.285	2.334
0.1602	2.275	2.321
0.1606	2.358	2.307
0.161	2.412	2.294
0.1614	2.369	2.281
0.1618	2.178	2.267
0.1622	2.166	2.254
0.1626	2.191	2.24
0.163	2.291	2.227
0.1634	2.193	2.214
0.1638	2.172	2.201
0.1642	2.128	2.188
0.1646	2.334	2.175
0.1649	2.038	2.162
0.1653	2.153	2.15
0.1657	2.248	2.137
0.1661	2.171	2.125
0.1665	1.991	2.112
0.1669	2.107	2.099
0.1673	2.127	2.087
0.1677	2.091	2.074
0.1681	2.035	2.062
0.1685	1.978	2.05
0.1689	2.018	2.038
0.1693	1.981	2.026
0.1697	2.017	2.013
0.17	1.991	2.001
0.1704	1.971	1.989
0.1708	1.954	1.978
0.1712	2.039	1.966
0.1716	1.854	1.954
0.172	1.958	1.942
0.1724	1.903	1.93
0.1728	1.927	1.919
0.1732	1.887	1.907
0.1736	1.895	1.896
0.174	1.975	1.885
0.1744	1.893	1.873
0.1748	1.818	1.862
0.1751	1.884	1.85
0.1755	1.796	1.839
0.1759	1.795	1.828
0.1763	1.794	1.817
0.1767	1.8	1.806
0.1771	1.806	1.795
0.1775	1.761	1.784
0.1779	1.836	1.773
0.1783	1.803	1.763
0.1787	1.773	1.752
0.1791	1.732	1.741
0.1795	1.821	1.73
0.1799	1.749	1.72
0.1802	1.725	1.709
0.1806	1.7	1.699
0.181	1.765	1.689
0.1814	1.641	1.678
0.1818	1.711	1.668
0.1822	1.698	1.657
0.1826	1.755	1.647
0.183	1.684	1.637
0.1834	1.65	1.627
0.1838	1.726	1.617
0.1842	1.656	1.607
0.1846	1.511	1.597
0.185	1.565	1.587
0.1854	1.582	1.577
0.1857	1.519	1.568
0.1861	1.562	1.558
0.1865	1.527	1.548
0.1869	1.461	1.539
0.1873	1.536	1.529
0.1877	1.657	1.519
0.1881	1.541	1.51
0.1885	1.533	1.501
0.1889	1.521	1.491
0.1893	1.462	1.482
0.1897	1.569	1.473
0.1901	1.541	1.463
0.1905	1.482	1.454
0.1908	1.587	1.445
0.1912	1.516	1.436
0.1916	1.494	1.427
0.192	1.443	1.418
0.1924	1.471	1.409
0.1928	1.454	1.4
0.1932	1.333	1.392
0.1936	1.491	1.383
0.194	1.374	1.374
0.1944	1.491	1.365
0.1948	1.366	1.357
0.1952	1.384	1.348
0.1956	1.231	1.34
0.1959	1.287	1.331
0.1963	1.251	1.323
0.1967	1.402	1.314
0.1971	1.434	1.306
0.1975	1.243	1.297
0.1979	1.252	1.289
0.1983	1.288	1.281
0.1987	1.282	1.273
0.1991	1.311	1.265
0.1995	1.105	1.257
0.1999	1.306	1.249
0.2003	1.294	1.241
0.2007	1.234	1.233
0.201	1.301	1.225
0.2014	1.251	1.217
0.2018	1.321	1.209
0.2022	1.126	1.201
0.2026	1.328	1.194
0.203	1.19	1.186
0.2034	1.228	1.178
0.2038	1.222	1.171
0.2042	1.214	1.163
0.2046	1.095	1.156
0.205	1.146	1.148
0.2054	1.069	1.141
0.2058	1.253	1.133
0.2061	1.051	1.126
0.2065	1.183	1.119
0.2069	1.057	1.112
0.2073	1.248	1.104
0.2077	1.196	1.097
0.2081	1.188	1.09
0.2085	1.159	1.083
0.2089	1.059	1.076
0.2093	1.162	1.069
0.2097	0.9781	1.062
0.2101	1.047	1.055
0.2105	1.165	1.048
0.2109	1.005	1.041
0.2112	1.105	1.035
0.2116	1.051	1.028
0.212	0.9718	1.021
0.2124	0.9874	1.014
0.2128	1.027	1.008
0.2132	1.058	1.001
0.2136	0.9938	0.9947
0.214	0.9904	0.9881
0.2144	0.9489	0.9816
0.2148	1.024	0.9751
0.2152	0.9088	0.9687
0.2156	0.9384	0.9624
0.216	0.9562	0.9561
0.2163	1.033	0.9498
0.2167	1.046	0.9436
0.2171	0.971	0.9373
0.2175	1.094	0.931
0.2179	0.9223	0.925
0.2183	0.9855	0.9189
0.2187	1.025	0.9129
0.2191	0.9351	0.9069
0.2195	0.95	0.9008
0.2199	0.9785	0.8948
0.2203	0.8566	0.8889
0.2207	0.9593	0.8831
0.2211	1.039	0.8773
0.2214	1.012	0.8715
0.2218	0.9139	0.8657
0.2222	0.8658	0.8599
0.2226	0.8106	0.8542
0.223	0.9762	0.8486
0.2234	0.8447	0.843
0.2238	0.7985	0.8374
0.2242	0.8748	0.8319
0.2246	0.8088	0.8263
0.225	0.9028	0.8207
0.2254	0.9208	0.8154
0.2258	0.7946	0.81
0.2262	0.9526	0.8047
0.2265	0.846	0.7993
0.2269	0.8282	0.7939
0.2273	0.6792	0.7886
0.2277	0.8912	0.7834
0.2281	0.9092	0.7782
0.2285	0.7007	0.7731
0.2289	0.8072	0.768
0.2293	0.894	0.7628
0.2297	0.7975	0.7577
0.2301	0.8742	0.7526
0.2305	0.7652	0.7477
0.2309	0.9183	0.7427
0.2313	0.8575	0.7378
0.2316	0.803	0.7329
0.232	0.7173	0.728
0.2324	0.7492	0.723
0.2328	0.7359	0.7183
0.2332	0.6577	0.7136
0.2336	0.8529	0.7088
0.234	0.8929	0.7041
0.2344	0.9249	0.6994
0.2348	0.756	0.6947
0.2352	0.7926	0.69
0.2356	0.6906	0.6855
0.236	0.66	0.681
0.2363	0.6985	0.6765
0.2367	0.7392	0.6719
0.2371	0.7084	0.6674
0.2375	0.9215	0.6629
0.2379	0.686	0.6586
0.2383	0.6546	0.6542
0.2387	0.6267	0.6499
0.2391	0.6434	0.6456
0.2395	0.7338	0.6412
0.2399	0.7657	0.6369
0.2403	0.6877	0.6327
0.2407	0.7429	0.6286
0.2411	0.7009	0.6244
0.2414	0.5943	0.6203
0.2418	0.7322	0.6161
0.2422	0.7878	0.612
0.2426	0.7832	0.6079
0.243	0.7353	0.6039
0.2434	0.7352	0.6
0.2438	0.6801	0.596
0.2442	0.5968	0.592
0.2446	0.6915	0.5881
0.245	0.7577	0.5841
0.2454	0.5363	0.5803
0.2458	0.8203	0.5765
0.2462	0.6117	0.5727
0.2465	0.6691	0.5689
0.2469	0.6327	0.5652
0.2473	0.6679	0.5614
0.2477	0.6925	0.5577
0.2481	0.6263	0.554
0.2485	0.5942	0.5504
0.2489	0.6073	0.5468
0.2493	0.704	0.5432
0.2497	0.6493	0.5396
0.2501	0.6315	0.536
0.2505	0.6021	0.5325
0.2509	0.6197	0.5291
0.2513	0.6403	0.5256
0.2516	0.5972	0.5222
0.252	0.5962	0.5187
0.2524	0.6527	0.5153
0.2528	0.6403	0.5119
0.2532	0.5935	0.5086
0.2536	0.6119	0.5053
0.254	0.7168	0.502
0.2544	0.5676	0.4987
0.2548	0.5986	0.4954
0.2552	0.5515	0.4922
0.2556	0.5918	0.4891
0.256	0.486	0.4859
0.2563	0.5619	0.4828
0.2567	0.5454	0.4796
0.2571	0.5188	0.4765
0.2575	0.6096	0.4734
0.2579	0.5347	0.4703
0.2583	0.5774	0.4673
0.2587	0.6281	0.4644
0.2591	0.5858	0.4614
0.2595	0.4527	0.4584
0.2599	0.5287	0.4554
0.2603	0.4568	0.4525
0.2607	0.6295	0.4496
0.2611	0.5143	0.4467
0.2614	0.4782	0.4439
0.2618	0.5096	0.441
0.2622	0.5149	0.4382
0.2626	0.4269	0.4354
0.263	0.4558	0.4326
0.2634	0.5367	0.4299
0.2638	0.5798	0.4272
0.2642	0.5073	0.4245
0.2646	0.5415	0.4218
0.265	0.5238	0.4191
0.2654	0.5968	0.4165
0.2658	0.3387	0.4139
0.2661	0.5053	0.4113
0.2665	0.4939	0.4087
0.2669	0.5535	0.4061
0.2673	0.4407	0.4035
0.2677	0.5039	0.401
0.2681	0.5258	0.3985
0.2685	0.4323	0.3961
0.2689	0.3829	0.3936
0.2693	0.4189	0.3912
0.2697	0.4706	0.3887
0.2701	0.4057	0.3863
0.2705	0.3609	0.3839
0.2709	0.3617	0.3816
0.2712	0.4386	0.3792
0.2716	0.4155	0.3769
0.272	0.5028	0.3745
0.2724	0.5548	0.3722
0.2728	0.3677	0.37
0.2732	0.3782	0.3677
0.2736	0.3534	0.3655
0.274	0.3658	0.3633
0.2744	0.3828	0.3611
0.2748	0.4894	0.3588
0.2752	0.4784	0.3567
0.2756	0.3205	0.3545
0.2759	0.3556	0.3524
0.2763	0.3854	0.3503
0.2767	0.4932	0.3482
0.2771	0.3669	0.3461
0.2775	0.3293	0.344
0.2779	0.4611	0.342
0.2783	0.228	0.34
0.2787	0.4091	0.338
0.2791	0.1841	0.336
0.2795	0.2378	0.334
0.2799	0.3938	0.332
0.2803	0.4817	0.33
0.2806	0.4896	0.3281
0.281	0.377	0.3262
0.2814	0.2728	0.3243
0.2818	0.1559	0.3224
0.2822	0.2666	0.3205
0.2826	0.3672	0.3186
0.283	0.3488	0.3168
0.2834	0.3025	0.315
0.2838	0.3639	0.3132
0.2842	0.2398	0.3114
0.2846	0.3398	0.3096
0.285	0.2502	0.3078
0.2854	0.3228	0.3061
0.2857	0.2911	0.3043
0.2861	0.2761	0.3026
0.2865	0.4614	0.3009
0.2869	0.3851	0.2992
0.2873	0.3721	0.2975
0.2877	0.4069	0.2958
0.2881	0.319	0.2942
0.2885	0.2365	0.2926
0.2889	0.3386	0.2909
0.2893	0.3117	0.2893
0.2897	0.2422	0.2877
0.2901	0.4721	0.2861
0.2904	0.2664	0.2845
0.2908	0.4845	0.283
0.2912	0.3565	0.2815
0.2916	0.3554	0.2799
0.292	0.3062	0.2784
0.2924	0.3767	0.2769
0.2928	0.2259	0.2754
0.2932	0.3764	0.2739
0.2936	0.3793	0.2725
0.294	0.2825	0.271
0.2944	0.3111	0.2695
0.2948	0.297	0.2681
0.2951	0.2568	0.2667
0.2955	0.2124	0.2653
0.2959	0.2424	0.2639
0.2963	0.2747	0.2625
0.2967	0.432	0.2611
0.2971	0.3714	0.2598
0.2975	0.3811	0.2584
0.2979	0.177	0.2571
0.2983	0.238	0.2558
0.2987	0.2683	0.2545
0.2991	0.3497	0.2532
0.2995	0.2373	0.2518
0.2998	0.2542	0.2505
0.3002	0.2475	0.2493
0.3006	0.1702	0.248
0.301	0.3637	0.2468
0.3014	0.2592	0.2456
0.3018	0.2507	0.2443
0.3022	0.3649	0.2431
0.3026	0.2804	0.2419
0.303	0.09569	0.2407
0.3034	0.2492	0.2395
0.3038	0.2214	0.2384
0.3042	0.2009	0.2372
0.3045	0.3248	0.236
0.3049	0.1834	0.2349
0.3053	0.3598	0.2338
0.3057	0.1487	0.2327
0.3061	0.3353	0.2316
0.3065	0.3189	0.2304
0.3069	0.3031	0.2293
0.3073	0.244	0.2282
0.3077	0.2238	0.2272
0.3081	0.2634	0.2261
0.3085	0.2874	0.2251
0.3089	0.2273	0.224
0.3092	0.1794	0.223
0.3096	0.1709	0.2219
0.31	0.2146	0.2209
0.3104	0.256	0.2199
0.3108	0.2348	0.2189
0.3112	0.1297	0.218
0.3116	0.3396	0.217
0.312	0.1716	0.216
0.3124	0.1582	0.215
0.3128	0.2424	0.2141
0.3132	0.2633	0.2131
0.3136	0.1923	0.2122
0.3139	0.253	0.2113
0.3143	0.08737	0.2103
0.3147	0.2773	0.2094
0.3151	0.1999	0.2085
0.3155	0.3552	0.2076
0.3159	0.1909	0.2068
0.3163	0.2384	0.2059
0.3167	0.3366	0.205
0.3171	0.1392	0.2041
0.3175	0.176	0.2033
0.3179	0.2253	0.2024
0.3183	0.1386	0.2016
0.3186	0.1483	0.2008
0.319	0.3202	0.2
0.3194	0.2529	0.1991
0.3198	0.1835	0.1983
0.3202	0.1583	0.1975
0.3206	0.1053	0.1967
0.321	0.1952	0.196
0.3214	0.2686	0.1952
0.3218	0.2724	0.1944
0.3222	0.1264	0.1936
0.3226	0.1168	0.1929
0.323	0.274	0.1921
0.3233	0.1953	0.1914
0.3237	0.2052	0.1907
0.3241	0.1948	0.19
0.3245	0.2698	0.1892
0.3249	0.1775	0.1885
0.3253	0.2458	0.1878
0.3257	0.2057	0.1871
0.3261	0.2743	0.1864
0.3265	0.1581	0.1858
0.3269	0.2307	0.1851
0.3273	0.1236	0.1844
0.3277	0.2306	0.1837
0.328	0.1849	0.1831
0.3284	0.1125	0.1824
0.3288	0.0606	0.1818
0.3292	0.2376	0.1812
0.3296	0.191	0.1805
0.33	0.1405	0.1799
0.3304	0.03554	0.1793
0.3308	0.2245	0.1787
0.3312	0.08205	0.1781
0.3316	0.2053	0.1775
0.332	0.2012	0.1769
0.3324	0.3166	0.1763
0.3327	0.3745	0.1757
0.3331	0.1578	0.1752
0.3335	0.1297	0.1746
0.3339	0.1567	0.174
0.3343	0.08186	0.1735
0.3347	0.02226	0.1729
0.3351	0.1356	0.1724
0.3355	0.1388	0.1718
0.3359	0.07614	0.1713
0.3363	0.273	0.1708
0.3367	0.1561	0.1703
0.3371	0.05374	0.1698
0.3374	0.1655	0.1692
0.3378	0.03729	0.1688
0.3382	0.1832	0.1683
0.3386	0.1195	0.1678
0.339	0.1499	0.1673
0.3394	0.1283	0.1668
0.3398	0.1554	0.1663
0.3402	0.2511	0.1659
0.3406	0.2582	0.1654
0.341	0.09813	0.165
0.3414	0.1779	0.1645
0.3417	0.1692	0.1641
0.3421	0.2022	0.1636
0.3425	0.1789	0.1632
0.3429	0.07929	0.1628
0.3433	0.1562	0.1624
0.3437	0.1365	0.162
0.3441	0.1229	0.1615
0.3445	0.184	0.1611
0.3449	-0.00379	0.1607
0.3453	0.1638	0.1603
0.3457	0.1349	0.16
0.3461	0.0868	0.1596
0.3464	0.1408	0.1592
0.3468	0.1667	0.1588
0.3472	0.03329	0.1584
0.3476	0.1421	0.1581
0.348	0.1572	0.1577
0.3484	0.04324	0.1574
0.3488	0.2869	0.157
0.3492	0.00136	0.1567
0.3496	0.1739	0.1564
0.35	0.1046	0.156
0.3504	0.1439	0.1557
0.3508	0.1245	0.1554
0.3511	0.1108	0.1551
0.3515	0.04839	0.1548
0.3519	0.1599	0.1544
0.3523	0.1264	0.1541
0.3527	0.1755	0.1538
0.3531	0.1523	0.1536
0.3535	-0.01932	0.1533
0.3539	0.1333	0.153
0.3543	0.08577	0.1527
0.3547	0.2263	0.1524
0.3551	0.1052	0.1522
0.3554	0.17	0.1519
0.3558	0.1538	0.1517
0.3562	0.1502	0.1514
0.3566	0.2422	0.1512
0.357	0.02358	0.1509
0.3574	0.07113	0.1507
0.3578	0.1442	0.1504
0.3582	0.05815	0.1502
0.3586	0.1083	0.15
0.359	0.09925	0.1498
0.3594	0.1748	0.1495
0.3598	0.06812	0.1493
0.3601	0.2576	0.1491
0.3605	0.1772	0.1489
0.3609	0.08099	0.1487
0.3613	-0.00496	0.1485
0.3617	0.2258	0.1483
0.3621	0.1247	0.1481
0.3625	0.0241	0.148
0.3629	0.00681	0.1478
0.3633	0.04603	0.1476
0.3637	0.05484	0.1475
0.3641	0.134	0.1473
0.3644	-0.00681	0.1471
0.3648	0.04924	0.147
0.3652	0.1066	0.1468
0.3656	0.2655	0.1467
0.366	0.03547	0.1465
0.3664	-0.00129	0.1464
0.3668	-0.04503	0.1463
0.3672	-0.06383	0.1461
0.3676	0.04035	0.146
0.368	0.04742	0.1459
0.3684	-0.03838	0.1458
0.3688	0.06577	0.1457
0.3691	0.2925	0.1455
0.3695	0.00275	0.1454
0.3699	0.1749	0.1453
0.3703	0.09703	0.1452
0.3707	0.2246	0.1451
0.3711	0.05016	0.1451
0.3715	0.03719	0.145
0.3719	0.0029	0.1449
0.3723	0.05779	0.1448
0.3727	-0.07996	0.1447
0.3731	0.1113	0.1447
0.3734	-0.00561	0.1446
0.3738	0.2461	0.1445
0.3742	0.01568	0.1445
0.3746	0.00907	0.1444
0.375	-0.04485	0.1443
0.3754	-0.02738	0.1443
0.3758	0.03039	0.1443
0.3762	0.1587	0.1442
0.3766	-0.08539	0.1442
0.377	-0.1469	0.1441
0.3774	0.09876	0.1441
0.3777	0.152	0.1441
0.3781	0.1704	0.1441
0.3785	0.1519	0.144
0.3789	0.08101	0.144
0.3793	0.09817	0.144
0.3797	0.2432	0.144
0.3801	0.1281	0.144
0.3805	-0.03047	0.144
0.3809	0.02077	0.144
0.3813	-0.01662	0.144
0.3817	0.05263	0.144
0.382	0.103	0.144
0.3824	-0.1693	0.144
0.3828	0.00837	0.144

## Sheet: Figure 4ef
			Figure 4e
			Figure 4f
Antibodies	Manufacturer	Dilution
Anti-HA tag	abcam ab9110	1/5000

## Sheet: Figure 5a
PML1-256		PML1-256 W157E		PML1-256 F158E		PML1-256I122P/V123P
Elution Volumn(ml)	UV absorbance(280nm)	Elution Volumn(ml)	UV absorbance(280nm)	Elution Volumn(ml)	UV absorbance(280nm)	Elution Volumn(ml)	UV absorbance(280nm)
0	2.77	0	1.99	0	1.78	0	0.84
0.14	2.78	0.13	1.97	0.13	1.77	0.16	0.94
0.27	2.92	0.25	2.07	0.25	1.93	0.32	1.7
0.41	3.52	0.38	3.48	0.38	3.87	0.47	1.37
0.55	3.29	0.51	2.97	0.51	3.34	0.63	1.28
0.69	3.19	0.64	2.73	0.64	3.02	0.79	1.27
0.82	3.14	0.76	2.65	0.76	2.86	0.95	1.26
0.96	3.08	0.89	2.58	0.89	2.71	1.11	1.3
1.1	3.06	1.02	2.5	1.02	2.72	1.27	1.18
1.24	3.01	1.14	2.5	1.15	2.63	1.42	1.14
1.37	3.01	1.27	2.44	1.27	2.54	1.58	1.08
1.51	2.93	1.4	2.42	1.4	2.51	1.74	1.06
1.65	2.94	1.52	2.39	1.53	2.47	1.9	1.03
1.79	2.91	1.65	2.37	1.66	2.43	2.06	0.98
1.92	2.9	1.78	2.32	1.78	2.4	2.21	0.96
2.06	2.87	1.91	2.3	1.91	2.36	2.37	0.97
2.2	2.84	2.03	2.33	2.04	2.32	2.53	0.96
2.34	2.83	2.16	2.28	2.17	2.32	2.69	0.91
2.47	2.82	2.29	2.28	2.29	2.3	2.85	0.93
2.61	2.84	2.41	2.29	2.42	2.25	3.01	0.91
2.75	2.84	2.54	2.29	2.55	2.23	3.16	0.91
2.89	2.76	2.67	2.26	2.68	2.19	3.32	0.9
3.02	2.77	2.8	2.26	2.8	2.2	3.48	0.89
3.16	2.74	2.92	2.23	2.93	2.19	3.64	0.86
3.3	2.72	3.05	2.21	3.06	2.2	3.8	0.9
3.44	2.69	3.18	2.21	3.19	2.18	3.95	0.85
3.57	2.67	3.3	2.23	3.31	2.15	4.11	0.84
3.71	2.66	3.43	2.21	3.44	2.15	4.27	0.84
3.85	2.63	3.56	2.2	3.57	2.13	4.43	0.84
3.99	2.62	3.68	2.2	3.7	2.11	4.59	0.81
4.12	2.63	3.81	2.2	3.82	2.11	4.75	0.82
4.26	2.6	3.94	2.19	3.95	2.08	4.9	0.81
4.4	2.63	4.07	2.19	4.08	2.11	5.06	0.79
4.54	2.61	4.19	2.18	4.21	2.08	5.22	0.8
4.67	2.65	4.32	2.18	4.33	2.1	5.38	0.79
4.81	2.62	4.45	2.19	4.46	2.04	5.54	0.78
4.95	2.61	4.57	2.19	4.59	2.03	5.69	0.77
5.09	2.6	4.7	2.18	4.72	2.03	5.85	0.75
5.22	2.57	4.83	2.19	4.84	2.02	6.01	0.74
5.36	2.58	4.96	2.14	4.97	2.02	6.17	0.73
5.5	2.58	5.08	2.12	5.1	2.01	6.33	0.76
5.64	2.59	5.21	2.17	5.23	2.01	6.48	0.76
5.77	2.6	5.34	2.17	5.35	2	6.64	0.74
5.91	2.56	5.46	2.14	5.48	1.98	6.8	0.72
6.05	2.58	5.59	2.13	5.61	1.98	6.96	0.75
6.19	2.55	5.72	2.15	5.74	1.97	7.12	0.74
6.32	2.56	5.84	2.11	5.86	1.95	7.28	0.71
6.46	2.53	5.97	2.11	5.99	1.98	7.43	0.69
6.6	2.53	6.1	2.1	6.12	1.99	7.59	0.73
6.74	2.54	6.23	2.12	6.25	1.91	7.75	0.72
6.87	2.52	6.35	2.09	6.37	1.95	7.91	0.67
7.01	2.54	6.48	2.11	6.5	1.93	8.07	0.68
7.15	2.52	6.61	2.1	6.63	1.94	8.22	0.72
7.29	2.49	6.73	2.07	6.76	1.94	8.38	0.69
7.42	2.49	6.86	2.09	6.88	1.91	8.54	0.7
7.56	2.53	6.99	2.09	7.01	1.93	8.7	0.67
7.7	2.52	7.12	2.09	7.14	1.93	8.86	0.67
7.84	2.52	7.24	2.07	7.27	1.9	9.02	0.66
7.97	2.51	7.37	2.05	7.39	1.92	9.17	0.63
8.11	2.5	7.5	2.04	7.52	1.89	9.33	0.68
8.25	2.48	7.62	2.06	7.65	1.89	9.49	0.61
8.39	2.47	7.75	2.05	7.78	1.88	9.65	0.62
8.52	2.48	7.88	2.05	7.9	1.86	9.81	0.61
8.66	2.52	8	2.04	8.03	1.88	9.96	0.62
8.8	2.51	8.13	2.04	8.16	1.87	10.12	0.64
8.94	2.51	8.26	2.06	8.29	1.9	10.28	0.63
9.07	2.47	8.39	2.05	8.41	1.88	10.44	0.62
9.21	2.47	8.51	2.04	8.54	1.87	10.6	0.63
9.35	2.49	8.64	2.07	8.67	1.86	10.76	0.59
9.49	2.47	8.77	2.06	8.8	1.86	10.91	0.59
9.62	2.47	8.89	2.09	8.92	1.87	11.07	0.64
9.76	2.47	9.02	2.04	9.05	1.85	11.23	0.61
9.9	2.47	9.15	2.02	9.18	1.86	11.39	0.62
10.04	2.48	9.28	2.04	9.31	1.86	11.55	0.61
10.17	2.47	9.4	2.03	9.43	1.83	11.7	0.61
10.31	2.46	9.53	2	9.56	1.87	11.86	0.59
10.45	2.45	9.66	2	9.69	1.85	12.02	0.58
10.59	2.49	9.78	2.01	9.82	1.84	12.18	0.59
10.72	2.42	9.91	2.05	9.94	1.88	12.34	0.58
10.86	2.43	10.04	2.03	10.07	1.86	12.5	0.58
11	2.47	10.16	2.02	10.2	1.85	12.65	0.58
11.14	2.47	10.29	2.02	10.33	1.84	12.81	0.6
11.27	2.46	10.42	2.04	10.45	1.84	12.97	0.59
11.41	2.45	10.55	2	10.58	1.8	13.13	0.62
11.55	2.45	10.67	2.01	10.71	1.84	13.29	0.61
11.69	2.46	10.8	2	10.84	1.82	13.44	0.58
11.82	2.46	10.93	2.04	10.96	1.82	13.6	0.63
11.96	2.44	11.05	1.97	11.09	1.8	13.76	0.61
12.1	2.47	11.18	1.98	11.22	1.81	13.92	0.64
12.24	2.42	11.31	2	11.34	1.81	14.08	0.64
12.37	2.47	11.44	2.02	11.47	1.81	14.24	0.64
12.51	2.43	11.56	2	11.6	1.8	14.39	0.63
12.65	2.43	11.69	1.99	11.73	1.8	14.55	0.65
12.79	2.43	11.82	1.96	11.85	1.78	14.71	0.64
12.92	2.44	11.94	1.98	11.98	1.83	14.87	0.61
13.06	2.44	12.07	2	12.11	1.82	15.03	0.64
13.2	2.44	12.2	2.01	12.24	1.8	15.18	0.64
13.34	2.44	12.32	1.97	12.36	1.84	15.34	0.63
13.47	2.44	12.45	1.96	12.49	1.8	15.5	0.62
13.61	2.42	12.58	1.97	12.62	1.78	15.66	0.63
13.75	2.41	12.71	1.97	12.75	1.8	15.82	0.61
13.89	2.45	12.83	1.97	12.87	1.78	15.97	0.58
14.02	2.45	12.96	1.97	13	1.79	16.13	0.59
14.16	2.38	13.09	1.96	13.13	1.82	16.29	0.59
14.3	2.38	13.21	2	13.26	1.8	16.45	0.62
14.44	2.41	13.34	1.99	13.38	1.78	16.61	0.58
14.57	2.43	13.47	1.98	13.51	1.8	16.77	0.62
14.71	2.43	13.6	1.96	13.64	1.78	16.92	0.57
14.85	2.41	13.72	1.96	13.77	1.76	17.08	0.57
14.99	2.41	13.85	1.97	13.89	1.79	17.24	0.59
15.12	2.43	13.98	1.97	14.02	1.78	17.4	0.57
15.26	2.45	14.1	1.96	14.15	1.79	17.56	0.56
15.4	2.42	14.23	1.95	14.28	1.79	17.71	0.56
15.54	2.44	14.36	1.96	14.4	1.81	17.87	0.59
15.67	2.39	14.48	1.94	14.53	1.8	18.03	0.57
15.81	2.41	14.61	1.97	14.66	1.77	18.19	0.58
15.95	2.43	14.74	1.93	14.79	1.77	18.35	0.54
16.09	2.41	14.87	1.94	14.91	1.77	18.51	0.56
16.22	2.42	14.99	1.93	15.04	1.77	18.66	0.54
16.36	2.43	15.12	1.97	15.17	1.79	18.82	0.56
16.5	2.45	15.25	1.93	15.3	1.79	18.98	0.54
16.64	2.44	15.37	1.98	15.42	1.74	19.14	0.54
16.77	2.43	15.5	1.95	15.55	1.76	19.3	0.53
16.91	2.4	15.63	1.94	15.68	1.75	19.45	0.55
17.05	2.42	15.76	1.93	15.81	1.77	19.61	0.54
17.19	2.43	15.88	1.93	15.93	1.77	19.77	0.54
17.32	2.4	16.01	1.93	16.06	1.73	19.93	0.55
17.46	2.41	16.14	1.95	16.19	1.77	20.09	0.57
17.6	2.39	16.26	1.93	16.32	1.76	20.25	0.53
17.74	2.42	16.39	1.94	16.44	1.75	20.4	0.57
17.87	2.44	16.52	1.95	16.57	1.77	20.56	0.53
18.01	2.42	16.64	1.93	16.7	1.74	20.72	0.53
18.15	2.43	16.77	1.94	16.83	1.75	20.88	0.55
18.29	2.41	16.9	1.93	16.95	1.75	21.04	0.56
18.42	2.41	17.03	1.92	17.08	1.76	21.19	0.58
18.56	2.4	17.15	1.95	17.21	1.74	21.35	0.53
18.7	2.42	17.28	1.91	17.34	1.76	21.51	0.53
18.84	2.42	17.41	1.95	17.46	1.72	21.67	0.57
18.97	2.45	17.53	1.9	17.59	1.77	21.83	0.53
19.11	2.38	17.66	1.93	17.72	1.73	21.99	0.51
19.25	2.39	17.79	1.94	17.85	1.74	22.14	0.52
19.39	2.42	17.92	1.93	17.97	1.76	22.3	0.54
19.52	2.43	18.04	1.92	18.1	1.74	22.46	0.52
19.66	2.39	18.17	1.94	18.23	1.79	22.62	0.53
19.8	2.42	18.3	1.89	18.36	1.75	22.78	0.55
19.94	2.42	18.42	1.91	18.48	1.75	22.93	0.54
20.07	2.41	18.55	1.93	18.61	1.74	23.09	0.51
20.21	2.39	18.68	1.9	18.74	1.74	23.25	0.53
20.35	2.42	18.8	1.92	18.87	1.75	23.41	0.55
20.49	2.38	18.93	1.9	18.99	1.78	23.57	0.51
20.62	2.4	19.06	1.93	19.12	1.73	23.73	0.53
20.76	2.43	19.19	1.96	19.25	1.76	23.88	0.53
20.9	2.39	19.31	1.96	19.38	1.73	24.04	0.55
21.04	2.38	19.44	1.92	19.5	1.74	24.2	0.53
21.17	2.33	19.57	1.92	19.63	1.73	24.36	0.55
21.31	2.38	19.69	1.94	19.76	1.74	24.52	0.5
21.45	2.4	19.82	1.92	19.89	1.72	24.67	0.52
21.59	2.42	19.95	1.91	20.01	1.76	24.83	0.51
21.72	2.39	20.08	1.92	20.14	1.73	24.99	0.51
21.86	2.4	20.2	1.95	20.27	1.72	25.15	0.52
22	2.42	20.33	1.94	20.4	1.75	25.31	0.55
22.14	2.38	20.46	1.91	20.52	1.74	25.47	0.54
22.27	2.39	20.58	1.9	20.65	1.72	25.62	0.52
22.41	2.4	20.71	1.89	20.78	1.72	25.78	0.5
22.55	2.4	20.84	1.92	20.91	1.74	25.94	0.52
22.69	2.38	20.96	1.89	21.03	1.71	26.1	0.52
22.82	2.4	21.09	1.9	21.16	1.71	26.26	0.53
22.96	2.41	21.22	1.92	21.29	1.72	26.41	0.51
23.1	2.38	21.35	1.94	21.42	1.72	26.57	0.5
23.24	2.42	21.47	1.91	21.54	1.7	26.73	0.52
23.37	2.43	21.6	1.9	21.67	1.75	26.89	0.53
23.51	2.4	21.73	1.91	21.8	1.74	27.05	0.51
23.65	2.44	21.85	1.88	21.92	1.72	27.2	0.54
23.79	2.39	21.98	1.88	22.05	1.71	27.36	0.52
23.92	2.4	22.11	1.87	22.18	1.72	27.52	0.51
24.06	2.4	22.24	1.92	22.31	1.69	27.68	0.51
24.2	2.43	22.36	1.9	22.43	1.73	27.84	0.5
24.34	2.39	22.49	1.9	22.56	1.72	28	0.53
24.47	2.41	22.62	1.89	22.69	1.7	28.15	0.49
24.61	2.43	22.74	1.86	22.82	1.72	28.31	0.49
24.75	2.43	22.87	1.89	22.94	1.71	28.47	0.51
24.89	2.41	23	1.87	23.07	1.68	28.63	0.51
25.02	2.4	23.12	1.88	23.2	1.67	28.79	0.52
25.16	2.4	23.25	1.9	23.33	1.69	28.94	0.51
25.3	2.4	23.38	1.9	23.45	1.69	29.1	0.52
25.44	2.39	23.51	1.88	23.58	1.71	29.26	0.52
25.57	2.41	23.63	1.88	23.71	1.69	29.42	0.48
25.71	2.41	23.76	1.88	23.84	1.71	29.58	0.5
25.85	2.41	23.89	1.89	23.96	1.7	29.74	0.52
25.99	2.41	24.01	1.87	24.09	1.69	29.89	0.48
26.12	2.4	24.14	1.87	24.22	1.7	30.05	0.49
26.26	2.43	24.27	1.85	24.35	1.68	30.21	0.51
26.4	2.4	24.4	1.91	24.47	1.69	30.37	0.51
26.54	2.4	24.52	1.85	24.6	1.72	30.53	0.53
26.67	2.4	24.65	1.87	24.73	1.72	30.68	0.56
26.81	2.39	24.78	1.9	24.86	1.71	30.84	0.48
26.95	2.38	24.9	1.89	24.98	1.67	31	0.52
27.09	2.38	25.03	1.87	25.11	1.68	31.16	0.48
27.22	2.4	25.16	1.92	25.24	1.67	31.32	0.52
27.36	2.41	25.28	1.9	25.37	1.68	31.48	0.49
27.5	2.41	25.41	1.91	25.49	1.67	31.63	0.49
27.64	2.4	25.54	1.86	25.62	1.7	31.79	0.52
27.77	2.42	25.67	1.88	25.75	1.68	31.95	0.5
27.91	2.44	25.79	1.88	25.88	1.66	32.11	0.52
28.05	2.38	25.92	1.91	26	1.67	32.27	0.49
28.19	2.39	26.05	1.85	26.13	1.69	32.42	0.52
28.32	2.41	26.17	1.87	26.26	1.69	32.58	0.51
28.46	2.37	26.3	1.87	26.39	1.67	32.74	0.49
28.6	2.4	26.43	1.87	26.51	1.68	32.9	0.49
28.74	2.42	26.56	1.86	26.64	1.67	33.06	0.48
28.87	2.35	26.68	1.86	26.77	1.68	33.22	0.51
29.01	2.39	26.81	1.88	26.9	1.69	33.37	0.51
29.15	2.39	26.94	1.88	27.02	1.7	33.53	0.49
29.29	2.4	27.06	1.85	27.15	1.7	33.69	0.5
29.42	2.4	27.19	1.87	27.28	1.69	33.85	0.49
29.56	2.38	27.32	1.85	27.41	1.68	34.01	0.5
29.7	2.4	27.44	1.86	27.53	1.68	34.16	0.51
29.84	2.4	27.57	1.89	27.66	1.68	34.32	0.47
29.97	2.4	27.7	1.92	27.79	1.69	34.48	0.51
30.11	2.42	27.83	1.87	27.92	1.67	34.64	0.52
30.25	2.41	27.95	1.86	28.04	1.67	34.8	0.47
30.39	2.4	28.08	1.92	28.17	1.7	34.96	0.52
30.52	2.37	28.21	1.9	28.3	1.7	35.11	0.5
30.66	2.38	28.33	1.87	28.43	1.69	35.27	0.51
30.8	2.4	28.46	1.87	28.55	1.68	35.43	0.52
30.94	2.37	28.59	1.86	28.68	1.68	35.59	0.5
31.07	2.36	28.72	1.87	28.81	1.68	35.75	0.5
31.21	2.35	28.84	1.84	28.94	1.71	35.9	0.51
31.35	2.4	28.97	1.88	29.06	1.73	36.06	0.5
31.49	2.39	29.1	1.86	29.19	1.65	36.22	0.53
31.62	2.4	29.22	1.87	29.32	1.7	36.38	0.49
31.76	2.36	29.35	1.87	29.45	1.68	36.54	0.52
31.9	2.4	29.48	1.86	29.57	1.69	36.69	0.52
32.04	2.37	29.6	1.85	29.7	1.7	36.85	0.5
32.17	2.36	29.73	1.91	29.83	1.7	37.01	0.5
32.31	2.4	29.86	1.89	29.96	1.71	37.17	0.5
32.45	2.39	29.99	1.87	30.08	1.71	37.33	0.49
32.59	2.36	30.11	1.89	30.21	1.68	37.49	0.48
32.72	2.38	30.24	1.87	30.34	1.69	37.64	0.51
32.86	2.39	30.37	1.85	30.47	1.68	37.8	0.5
33	2.41	30.49	1.88	30.59	1.68	37.96	0.51
33.14	2.38	30.62	1.88	30.72	1.7	38.12	0.52
33.27	2.33	30.75	1.86	30.85	1.72	38.28	0.53
33.41	2.38	30.88	1.85	30.98	1.68	38.43	0.56
33.55	2.4	31	1.86	31.1	1.7	38.59	0.56
33.69	2.39	31.13	1.85	31.23	1.68	38.75	0.57
33.82	2.4	31.26	1.85	31.36	1.72	38.91	0.59
33.96	2.41	31.38	1.84	31.49	1.68	39.07	0.63
34.1	2.36	31.51	1.87	31.61	1.69	39.23	0.63
34.24	2.41	31.64	1.84	31.74	1.68	39.38	0.61
34.37	2.41	31.76	1.87	31.87	1.71	39.54	0.6
34.51	2.43	31.89	1.86	32	1.71	39.7	0.56
34.65	2.42	32.02	1.86	32.12	1.68	39.86	0.58
34.79	2.42	32.15	1.89	32.25	1.68	40.02	0.58
34.92	2.43	32.27	1.88	32.38	1.71	40.17	0.54
35.06	2.45	32.4	1.86	32.51	1.72	40.33	0.58
35.2	2.47	32.53	1.85	32.63	1.69	40.49	0.54
35.34	2.46	32.65	1.85	32.76	1.7	40.65	0.55
35.47	2.48	32.78	1.86	32.89	1.69	40.81	0.55
35.61	2.46	32.91	1.87	33.01	1.66	40.97	0.55
35.75	2.47	33.04	1.84	33.14	1.67	41.12	0.58
35.89	2.48	33.16	1.86	33.27	1.65	41.28	0.59
36.02	2.49	33.29	1.89	33.4	1.68	41.44	0.54
36.16	2.47	33.42	1.85	33.52	1.69	41.6	0.6
36.3	2.5	33.54	1.88	33.65	1.68	41.76	0.61
36.44	2.53	33.67	1.86	33.78	1.69	41.91	0.64
36.57	2.47	33.8	1.82	33.91	1.68	42.07	0.68
36.71	2.5	33.92	1.86	34.03	1.71	42.23	0.66
36.85	2.52	34.05	1.86	34.16	1.68	42.39	0.67
36.99	2.5	34.18	1.87	34.29	1.68	42.55	0.73
37.12	2.49	34.31	1.88	34.42	1.68	42.71	0.78
37.26	2.48	34.43	1.89	34.54	1.69	42.86	0.78
37.4	2.51	34.56	1.88	34.67	1.68	43.02	0.82
37.54	2.5	34.69	1.85	34.8	1.7	43.18	0.87
37.67	2.53	34.81	1.86	34.93	1.7	43.34	0.91
37.81	2.52	34.94	1.84	35.05	1.71	43.5	1.01
37.95	2.49	35.07	1.84	35.18	1.69	43.65	1.1
38.09	2.52	35.2	1.84	35.31	1.67	43.81	1.22
38.22	2.49	35.32	1.86	35.44	1.69	43.97	1.43
38.36	2.5	35.45	1.87	35.56	1.66	44.13	1.65
38.5	2.51	35.58	1.87	35.69	1.68	44.29	2.05
38.64	2.51	35.7	1.86	35.82	1.69	44.45	2.5
38.77	2.52	35.83	1.87	35.95	1.67	44.6	3.29
38.91	2.5	35.96	1.87	36.07	1.68	44.76	4.21
39.05	2.48	36.08	1.85	36.2	1.68	44.92	5.61
39.19	2.49	36.21	1.85	36.33	1.68	45.08	7.47
39.32	2.47	36.34	1.84	36.46	1.7	45.24	9.84
39.46	2.47	36.47	1.86	36.58	1.67	45.39	12.89
39.6	2.46	36.59	1.87	36.71	1.67	45.55	16.49
39.74	2.44	36.72	1.84	36.84	1.74	45.71	21.02
39.87	2.4	36.85	1.84	36.97	1.69	45.87	25.78
40.01	2.44	36.97	1.88	37.09	1.7	46.03	31.51
40.15	2.42	37.1	1.85	37.22	1.69	46.19	37.05
40.29	2.43	37.23	1.86	37.35	1.66	46.34	43.37
40.42	2.44	37.36	1.84	37.48	1.68	46.5	49.18
40.56	2.44	37.48	1.88	37.6	1.7	46.66	55.52
40.7	2.41	37.61	1.86	37.73	1.72	46.82	61.04
40.84	2.4	37.74	1.84	37.86	1.7	46.98	66.48
40.97	2.42	37.86	1.86	37.99	1.71	47.13	71.44
41.11	2.44	37.99	1.86	38.11	1.67	47.29	76.22
41.25	2.39	38.12	1.84	38.24	1.69	47.45	80.57
41.39	2.44	38.24	1.82	38.37	1.69	47.61	84.89
41.52	2.45	38.37	1.86	38.5	1.72	47.77	88.92
41.66	2.43	38.5	1.85	38.62	1.71	47.92	92.98
41.8	2.45	38.63	1.85	38.75	1.71	48.08	96.82
41.94	2.45	38.75	1.85	38.88	1.72	48.24	100.82
42.07	2.48	38.88	1.85	39.01	1.72	48.4	104.53
42.21	2.52	39.01	1.89	39.13	1.72	48.56	108.59
42.35	2.5	39.13	1.87	39.26	1.73	48.72	112.12
42.49	2.5	39.26	1.91	39.39	1.7	48.87	116.3
42.62	2.47	39.39	1.86	39.52	1.71	49.03	119.79
42.76	2.52	39.52	1.88	39.64	1.72	49.19	124.01
42.9	2.54	39.64	1.89	39.77	1.71	49.35	127.49
43.04	2.55	39.77	1.88	39.9	1.7	49.51	131.6
43.17	2.65	39.9	1.89	40.03	1.69	49.66	135.16
43.31	2.66	40.02	1.87	40.15	1.72	49.82	139.11
43.45	2.73	40.15	1.86	40.28	1.74	49.98	142.62
43.59	2.83	40.28	1.87	40.41	1.71	50.14	146.55
43.72	2.94	40.4	1.88	40.54	1.73	50.3	150.21
43.86	3.12	40.53	1.87	40.66	1.74	50.46	153.64
44	3.35	40.66	1.9	40.79	1.72	50.61	157.47
44.14	3.65	40.79	1.86	40.92	1.78	50.77	160.39
44.27	4.15	40.91	1.87	41.05	1.76	50.93	164.5
44.41	4.67	41.04	1.85	41.17	1.77	51.09	167.16
44.55	5.54	41.17	1.88	41.3	1.81	51.25	171.3
44.69	6.49	41.29	1.88	41.43	1.78	51.4	173.95
44.82	7.83	41.42	1.88	41.56	1.82	51.56	177.74
44.96	9.27	41.55	1.93	41.68	1.85	51.72	180.72
45.1	11.14	41.68	1.93	41.81	1.86	51.88	184
45.24	13.3	41.8	1.89	41.94	1.88	52.04	186.98
45.37	15.71	41.93	1.91	42.07	1.91	52.2	189.79
45.51	18.26	42.06	1.95	42.19	1.91	52.35	192.86
45.65	21.05	42.18	1.95	42.32	2	52.51	195.31
45.79	24.32	42.31	1.95	42.45	1.99	52.67	198.47
45.92	27.52	42.44	1.97	42.58	2.06	52.83	200.58
46.06	30.93	42.56	2.02	42.7	2.08	52.99	203.86
46.2	34.41	42.69	1.98	42.83	2.13	53.14	205.45
46.34	38.09	42.82	2.02	42.96	2.19	53.3	208.89
46.47	41.56	42.95	2.02	43.09	2.28	53.46	210.31
46.61	45.05	43.07	2.04	43.21	2.37	53.62	213.59
46.75	48.6	43.2	2.05	43.34	2.5	53.78	215.1
46.89	52.17	43.33	2.05	43.47	2.68	53.94	217.78
47.02	55.46	43.45	2.04	43.59	2.92	54.09	219.41
47.16	58.89	43.58	2.05	43.72	3.27	54.25	221.63
47.3	62.39	43.71	2.08	43.85	3.65	54.41	223.26
47.44	65.72	43.84	2.1	43.98	4.3	54.57	225.05
47.57	69.18	43.96	2.09	44.1	5.02	54.73	226.81
47.71	72.27	44.09	2.12	44.23	6.05	54.88	227.92
47.85	75.86	44.22	2.09	44.36	7.34	55.04	229.98
47.99	79.2	44.34	2.14	44.49	8.98	55.2	230.52
48.12	82.78	44.47	2.18	44.61	11.22	55.36	232.88
48.26	86.11	44.6	2.25	44.74	13.56	55.52	233.2
48.4	89.84	44.72	2.36	44.87	16.85	55.68	235.55
48.54	93.42	44.85	2.52	45	20.36	55.83	235.86
48.67	97.19	44.98	2.77	45.12	24.77	55.99	238.02
48.81	100.83	45.11	3.09	45.25	29.39	56.15	238.67
48.95	104.59	45.23	3.54	45.38	34.49	56.31	240.49
49.09	108.57	45.36	4.11	45.51	40.55	56.47	241.25
49.22	112.23	45.49	4.8	45.63	46.1	56.62	242.93
49.36	116.18	45.61	5.66	45.76	52.58	56.78	243.93
49.5	119.99	45.74	6.64	45.89	58.29	56.94	245.13
49.64	124.08	45.87	7.85	46.02	65.24	57.1	246.56
49.77	127.73	46	9.2	46.14	71.26	57.26	247.12
49.91	131.78	46.12	10.68	46.27	77.27	57.41	248.87
50.05	135.66	46.25	12.3	46.4	83.21	57.57	248.93
50.19	139.86	46.38	14	46.53	88.33	57.73	250.14
50.32	143.78	46.5	15.88	46.65	93.81	57.89	251.76
50.46	148.09	46.63	17.7	46.78	97.66	58.05	250.38
50.6	151.91	46.76	19.5	46.91	102.48	58.21	253.5
50.74	156.43	46.88	21.48	47.04	106.42	58.36	252.26
50.87	160.5	47.01	23.34	47.16	110.24	58.52	251.24
51.01	164.33	47.14	25.34	47.29	113.78	58.68	251.31
51.15	168.28	47.27	27.12	47.42	116.98	58.84	250
51.29	172.47	47.39	29.06	47.55	120.84	59	249.09
51.42	176.32	47.52	30.99	47.67	123.86	59.15	247.66
51.56	179.9	47.65	32.77	47.8	127.41	59.31	245.62
51.7	183.85	47.77	34.62	47.93	130.91	59.47	243.93
51.84	187.13	47.9	36.5	48.06	134.61	59.63	241.12
51.97	190.97	48.03	38.54	48.18	138.31	59.79	239.31
52.11	194.46	48.16	40.29	48.31	141.65	59.95	235.77
52.25	197.98	48.28	42.29	48.44	145.87	60.1	233.78
52.39	201.81	48.41	44.22	48.57	149.45	60.26	229.75
52.52	205.2	48.54	46.29	48.69	153.59	60.42	227.61
52.66	208.2	48.66	48.26	48.82	157.41	60.58	223.31
52.8	211.78	48.79	50.16	48.95	161.64	60.74	221.02
52.94	215.18	48.92	52.39	49.08	165.97	60.89	216.81
53.07	218.37	49.04	54.4	49.2	169.8	61.05	214.28
53.21	221.64	49.17	56.5	49.33	174.17	61.21	210.3
53.35	224.45	49.3	58.56	49.46	178.31	61.37	207.39
53.49	227.47	49.43	60.79	49.59	182.95	61.53	204.03
53.62	230.1	49.55	62.87	49.71	187.13	61.69	201
53.76	232.93	49.68	64.91	49.84	191.47	61.84	198.13
53.9	235.17	49.81	67.24	49.97	196.2	62	195.26
54.04	237.71	49.93	69.34	50.1	200.61	62.16	193.32
54.17	239.65	50.06	71.59	50.22	205.23	62.32	190.34
54.31	241.69	50.19	73.62	50.35	209.3	62.48	188.88
54.45	243.5	50.32	75.91	50.48	214.22	62.63	186.18
54.59	245.19	50.44	78.17	50.61	218.88	62.79	185.48
54.72	246.52	50.57	80.29	50.73	223.42	62.95	183.02
54.86	247.72	50.7	82.54	50.86	228.03	63.11	182.44
55	248.88	50.82	84.65	50.99	232.56	63.27	180.44
55.14	249.67	50.95	87.04	51.12	237.49	63.43	180.05
55.27	250.75	51.08	89.01	51.24	241.71	63.58	178.62
55.41	252.36	51.2	91.26	51.37	246.27	63.74	178.02
55.55	252.89	51.33	93.37	51.5	251.07	63.9	177.12
55.69	253.27	51.46	95.7	51.63	255.67	64.06	176.62
55.82	253.59	51.59	97.84	51.75	260.22	64.22	176.07
55.96	253.96	51.71	99.75	51.88	264.62	64.37	175.43
56.1	254.11	51.84	102.06	52.01	269.26	64.53	175.23
56.24	254.59	51.97	104.05	52.14	273.8	64.69	174.32
56.37	254.68	52.09	106.19	52.26	277.96	64.85	174.38
56.51	255.44	52.22	108.05	52.39	282.32	65.01	173.45
56.65	255.66	52.35	110.21	52.52	286.68	65.17	173.47
56.79	256.36	52.48	112.23	52.65	291.19	65.32	172.44
56.92	256.92	52.6	114.1	52.77	295.18	65.48	172.55
57.06	257.72	52.73	116.16	52.9	299.27	65.64	171.58
57.2	258.47	52.86	117.84	53.03	303.56	65.8	171.59
57.34	259.61	52.98	119.9	53.16	307.4	65.96	170.8
57.47	260.17	53.11	121.42	53.28	311.55	66.11	170.64
57.61	261.16	53.24	123.34	53.41	315.09	66.27	170.15
57.75	262.08	53.36	125.09	53.54	319.22	66.43	169.9
57.89	263.21	53.49	126.73	53.67	322.79	66.59	169.52
58.02	264.04	53.62	128.48	53.79	326.35	66.75	169.09
58.16	264.92	53.75	129.79	53.92	329.97	66.9	168.9
58.3	265.48	53.87	131.69	54.05	333.12	67.06	168.18
58.44	266.12	54	133.02	54.18	336.97	67.22	168.09
58.57	266.43	54.13	134.44	54.3	339.66	67.38	166.98
58.71	266.62	54.25	135.78	54.43	343.3	67.54	166.64
58.85	266.27	54.38	137.14	54.56	346.02	67.7	165.23
58.99	265.58	54.51	138.6	54.68	349.09	67.85	164.45
59.12	264.64	54.64	139.48	54.81	351.97	68.01	162.96
59.26	263.51	54.76	141.03	54.94	354.22	68.17	161.51
59.4	261.58	54.89	141.82	55.07	357.46	68.33	159.65
59.54	259.55	55.02	143.16	55.19	359.15	68.49	157.76
59.67	256.65	55.14	143.96	55.32	362.21	68.64	155.73
59.81	254.06	55.27	144.97	55.45	363.83	68.8	153.3
59.95	250.4	55.4	146	55.58	366.25	68.96	151.01
60.09	246.78	55.52	146.55	55.7	368.17	69.12	148.1
60.22	242.33	55.65	147.63	55.83	369.56	69.28	145.58
60.36	238.21	55.78	148.03	55.96	372.03	69.44	142.37
60.5	233.15	55.91	148.99	56.09	372.73	69.59	139.64
60.64	228.45	56.03	149.4	56.21	375.24	69.75	136.08
60.77	223.01	56.16	149.99	56.34	375.63	69.91	133.08
60.91	217.73	56.29	150.59	56.47	377.24	70.07	129.46
61.05	212.1	56.41	150.83	56.6	378.15	70.23	126.2
61.19	206.14	56.54	151.57	56.72	378.79	70.38	122.58
61.32	200.87	56.67	151.59	56.85	380.46	70.54	119.11
61.46	194.31	56.8	152.22	56.98	380.04	70.7	115.54
61.6	189.16	56.92	152.1	57.11	382.03	70.86	111.99
61.74	182.36	57.05	152.37	57.23	381.23	71.02	108.63
61.87	177.17	57.18	152.59	57.36	382.26	71.18	104.86
62.01	171.2	57.3	152.44	57.49	382.36	71.33	101.79
62.15	165.9	57.43	152.8	57.62	381.99	71.49	98
62.29	159.63	57.56	152.38	57.74	383.08	71.65	95.09
62.42	154.5	57.68	152.68	57.87	381.73	71.81	91.5
62.56	149.33	57.81	152.15	58	383.2	71.97	88.56
62.7	144.4	57.94	152.08	58.13	381.29	72.12	85.19
62.84	139.42	58.07	151.75	58.25	382.02	72.28	82.31
62.97	134.84	58.19	151.23	58.38	380.76	72.44	79.25
63.11	131	58.32	151.23	58.51	380	72.6	76.52
63.25	126.67	58.45	150.3	58.64	380.31	72.76	73.67
63.39	123.49	58.57	150.29	58.76	377.92	72.92	71.02
63.52	119.61	58.7	149.33	58.89	379.06	73.07	68.5
63.66	117.12	58.83	148.85	59.02	376.1	73.23	65.97
63.8	114.17	58.96	148.13	59.15	376.38	73.39	63.74
63.94	112.13	59.08	147.35	59.27	373.96	73.55	61.4
64.07	110.1	59.21	146.93	59.4	372.68	73.71	59.47
64.21	108.44	59.34	145.79	59.53	372.07	73.86	57.21
64.35	107.27	59.46	145.51	59.66	369.03	74.02	55.52
64.49	106.22	59.59	144.39	59.78	369.5	74.18	53.45
64.62	105.81	59.72	143.86	59.91	365.43	74.34	51.85
64.76	105.36	59.84	142.98	60.04	365.42	74.5	50.08
64.9	105.6	59.97	142.11	60.17	361.96	74.66	48.67
65.04	105.58	60.1	141.71	60.29	360.26	74.81	47.09
65.17	106.36	60.23	140.54	60.42	359.06	74.97	45.79
65.31	107.03	60.35	140.33	60.55	355.24	75.13	44.39
65.45	107.98	60.48	139.16	60.68	355.45	75.29	43.15
65.59	109.15	60.61	138.73	60.8	350.83	75.45	42
65.72	110.3	60.73	137.85	60.93	350.89	75.6	40.76
65.86	111.85	60.86	137.13	61.06	346.91	75.76	39.77
66	113	60.99	136.5	61.19	345.07	75.92	38.63
66.14	114.73	61.11	135.51	61.31	343.29	76.08	37.75
66.27	115.91	61.24	135.08	61.44	339.71	76.24	36.62
66.41	117.42	61.37	133.79	61.57	339.75	76.4	35.79
66.55	118.59	61.5	133.17	61.7	334.98	76.55	34.76
66.69	119.97	61.62	132.09	61.82	335.25	76.71	33.9
66.82	120.88	61.75	130.98	61.95	331.19	76.87	32.99
66.96	121.78	61.88	129.92	62.08	329.62	77.03	32.12
67.1	122.42	62	128.4	62.21	327.3	77.19	31.27
67.24	122.79	62.13	127.56	62.33	323.82	77.34	30.36
67.37	123.02	62.26	125.62	62.46	323.71	77.5	29.52
67.51	122.89	62.39	124.39	62.59	318.75	77.66	28.65
67.65	122.49	62.51	122.42	62.72	318.54	77.82	27.86
67.79	121.85	62.64	120.8	62.84	313.74	77.98	27.04
67.92	120.79	62.77	119.02	62.97	311.91	78.13	26.28
68.06	119.76	62.89	116.92	63.1	308.57	78.29	25.37
68.2	118.12	63.02	115.4	63.23	304.77	78.45	24.68
68.34	116.42	63.15	113	63.35	303.64	78.61	23.87
68.47	114.32	63.27	111.19	63.48	298.08	78.77	23.16
68.61	112.37	63.4	108.78	63.61	297.31	78.93	22.44
68.75	109.75	63.53	106.77	63.74	291.34	79.08	21.74
68.89	107.24	63.66	104.92	63.86	289.17	79.24	21.05
69.02	104.39	63.78	102.62	63.99	284.81	79.4	20.4
69.16	101.66	63.91	101.01	64.12	280.38	79.56	19.81
69.3	98.77	64.04	98.76	64.25	278.21	79.72	19.15
69.44	95.43	64.16	97.3	64.37	272.33	79.87	18.7
69.57	92.64	64.29	95.41	64.5	271.42	80.03	18.09
69.71	89.07	64.42	93.93	64.63	264.92	80.19	17.63
69.85	86.33	64.55	92.55	64.76	263.14	80.35	17.04
69.99	82.69	64.67	91.17	64.88	258.34	80.51	16.57
70.12	79.92	64.8	90.36	65.01	254.79	80.67	16.11
70.26	76.4	64.93	89.09	65.14	252.78	80.82	15.65
70.4	73.54	65.05	88.65	65.26	247.61	80.98	15.25
70.54	70.25	65.18	87.76	65.39	247.59	81.14	14.85
70.67	67.5	65.31	87.39	65.52	242.14	81.3	14.44
70.81	64.55	65.43	87.03	65.65	241.52	81.46	14.07
70.95	61.61	65.56	86.74	65.77	237.7	81.61	13.7
71.09	58.92	65.69	86.82	65.9	235.83	81.77	13.37
71.22	56.14	65.82	86.56	66.03	235.03	81.93	13.02
71.36	53.99	65.94	86.91	66.16	231.67	82.09	12.62
71.5	51.18	66.07	86.84	66.28	232.33	82.25	12.36
71.64	49.16	66.2	87.08	66.41	228.76	82.41	12.02
71.77	46.59	66.32	87.25	66.54	229.49	82.56	11.73
71.91	44.78	66.45	87.37	66.67	227.2	82.72	11.4
72.05	42.48	66.58	87.66	66.79	226.52	82.88	11.12
72.19	40.78	66.71	87.59	66.92	226.31	83.04	10.79
72.32	38.82	66.83	87.82	67.05	224.42	83.2	10.53
72.46	37.21	66.96	87.59	67.18	225.46	83.35	10.18
72.6	35.48	67.09	87.51	67.3	223.22	83.51	9.92
72.74	33.99	67.21	87.24	67.43	224.03	83.67	9.62
72.87	32.52	67.34	86.77	67.56	222.58	83.83	9.36
73.01	31.04	67.47	86.3	67.69	221.91	83.99	9.08
73.15	29.86	67.59	85.46	67.81	221.08	84.15	8.78
73.29	28.47	67.72	84.85	67.94	219.39	84.3	8.57
73.42	27.55	67.85	83.69	68.07	219.6	84.46	8.3
73.56	26.25	67.98	82.57	68.2	216.89	84.62	8.03
73.7	25.38	68.1	81.3	68.32	216.77	84.78	7.84
73.84	24.22	68.23	79.83	68.45	213.83	84.94	7.59
73.97	23.47	68.36	78.37	68.58	212.46	85.09	7.37
74.11	22.63	68.48	76.49	68.71	210.29	85.25	7.16
74.25	21.86	68.61	74.96	68.83	207.23	85.41	6.94
74.39	21.03	68.74	72.79	68.96	205.91	85.57	6.73
74.52	20.41	68.87	70.87	69.09	201.85	85.73	6.51
74.66	19.74	68.99	68.82	69.22	200.44	85.89	6.34
74.8	19.12	69.12	66.67	69.34	195.64	86.04	6.16
74.94	18.55	69.25	64.7	69.47	193.26	86.2	5.99
75.07	17.98	69.37	62.31	69.6	189.4	86.36	5.81
75.21	17.54	69.5	60.47	69.73	185.12	86.52	5.65
75.35	17.01	69.63	58.05	69.85	182.45	86.68	5.55
75.49	16.63	69.75	56.06	69.98	177.05	86.83	5.36
75.62	16.13	69.88	53.76	70.11	175.16	86.99	5.25
75.76	15.84	70.01	51.64	70.24	169.03	87.15	5.07
75.9	15.38	70.14	49.68	70.36	166.07	87.31	4.99
76.04	15.09	70.26	47.67	70.49	160.96	87.47	4.84
76.17	14.72	70.39	45.92	70.62	156.48	87.62	4.73
76.31	14.44	70.52	43.85	70.75	153.55	87.78	4.6
76.45	14.14	70.64	42.21	70.87	147.46	87.94	4.52
76.59	13.84	70.77	40.44	71	145.51	88.1	4.41
76.72	13.58	70.9	38.72	71.13	139.19	88.26	4.29
76.86	13.33	71.03	37.3	71.26	136.32	88.42	4.16
77	13.08	71.15	35.67	71.38	130.78	88.57	4.03
77.14	12.76	71.28	34.59	71.51	126.84	88.73	3.96
77.27	12.6	71.41	33.14	71.64	123.68	88.89	3.85
77.41	12.35	71.53	32.03	71.77	118.2	89.05	3.74
77.55	12.13	71.66	30.77	71.89	116.3	89.21	3.65
77.69	11.87	71.79	29.85	72.02	110.45	89.36	3.56
77.82	11.67	71.91	28.97	72.15	108.16	89.52	3.44
77.96	11.41	72.04	28.05	72.28	103.61	89.68	3.37
78.1	11.21	72.17	27.42	72.4	100.08	89.84	3.28
78.24	11.03	72.3	26.68	72.53	97.28	90	3.2
78.37	10.78	72.42	26.25	72.66	92.97	90.16	3.1
78.51	10.58	72.55	25.68	72.79	91.66	90.31	3.03
78.65	10.39	72.68	25.39	72.91	87.03	90.47	2.93
78.79	10.19	72.8	25.1	73.04	85.57	90.63	2.83
78.92	10.05	72.93	24.93	73.17	82.09	90.79	2.76
79.06	9.84	73.06	24.92	73.3	79.99	90.95	2.69
79.2	9.66	73.19	24.93	73.42	78.12	91.1	2.62
79.34	9.49	73.31	25.09	73.55	75.56	91.26	2.58
79.47	9.31	73.44	25.26	73.68	74.78	91.42	2.48
79.61	9.2	73.57	25.64	73.81	72.59	91.58	2.43
79.75	8.99	73.69	26.04	73.93	71.94	91.74	2.39
79.89	8.91	73.82	26.5	74.06	70.55	91.9	2.29
80.02	8.78	73.95	27.15	74.19	69.79	92.05	2.25
80.16	8.64	74.07	27.81	74.32	69.41	92.21	2.2
80.3	8.55	74.2	28.57	74.44	68.74	92.37	2.12
80.44	8.44	74.33	29.34	74.57	69.06	92.53	2.09
80.57	8.34	74.46	30.25	74.7	68.87	92.69	2.03
80.71	8.23	74.58	31.18	74.83	69.3	92.84	1.99
80.85	8.17	74.71	32.15	74.95	69.69	93	1.92
80.99	8.11	74.84	33.16	75.08	70.32	93.16	1.85
81.12	8.02	74.96	34.2	75.21	71.24	93.32	1.83
81.26	7.96	75.09	35.28	75.34	72.13	93.48	1.78
81.4	7.89	75.22	36.38	75.46	73.15	93.64	1.75
81.54	7.81	75.35	37.4	75.59	74.35	93.79	1.71
81.67	7.77	75.47	38.39	75.72	75.5	93.95	1.61
81.81	7.69	75.6	39.44	75.85	76.93	94.11	1.62
81.95	7.65	75.73	40.41	75.97	78.1	94.27	1.57
82.09	7.58	75.85	41.24	76.1	79.48	94.43	1.52
82.22	7.5	75.98	42.06	76.23	80.82	94.58	1.47
82.36	7.45	76.11	42.8	76.35	81.96	94.74	1.44
82.5	7.32	76.23	43.4	76.48	83.28	94.9	1.4
82.64	7.25	76.36	43.94	76.61	84.11	95.06	1.33
82.77	7.19	76.49	44.34	76.74	85.4	95.22	1.35
82.91	7.11	76.62	44.64	76.86	86.09	95.38	1.28
83.05	7	76.74	44.78	76.99	86.88	95.53	1.27
83.19	6.95	76.87	44.83	77.12	87.47	95.69	1.23
83.32	6.82	77	44.77	77.25	87.81	95.85	1.19
83.46	6.72	77.12	44.56	77.37	88.18	96.01	1.17
83.6	6.58	77.25	44.23	77.5	88.1	96.17	1.17
83.74	6.47	77.38	43.77	77.63	88.13	96.32	1.11
83.87	6.38	77.51	43.23	77.76	87.8	96.48	1.13
84.01	6.26	77.63	42.54	77.88	87.34	96.64	1.09
84.15	6.14	77.76	41.75	78.01	86.79	96.8	1.07
84.29	6.02	77.89	40.9	78.14	86	96.96	1.03
84.42	5.89	78.01	39.92	78.27	85.01	97.12	1.03
84.56	5.81	78.14	38.95	78.39	84.19	97.27	1.04
84.7	5.67	78.27	37.78	78.52	82.88	97.43	0.99
84.84	5.57	78.39	36.69	78.65	81.84	97.59	0.95
84.97	5.43	78.52	35.52	78.78	80.27	97.75	0.98
85.11	5.33	78.65	34.38	78.9	78.99	97.91	0.94
85.25	5.22	78.78	33.06	79.03	77.59	98.06	0.91
85.39	5.12	78.9	31.89	79.16	75.98	98.22	0.93
85.52	5.01	79.03	30.68	79.29	74.83	98.38	0.92
85.66	4.93	79.16	29.46	79.41	72.89	98.54	0.94
85.8	4.83	79.28	28.28	79.54	71.81	98.7	0.87
85.94	4.71	79.41	27.03	79.67	69.96	98.85	0.88
86.07	4.64	79.54	26.03	79.8	68.59	99.01	0.88
86.21	4.58	79.67	24.85	79.92	67.08	99.17	0.88
86.35	4.49	79.79	23.76	80.05	65.53	99.33	0.85
86.49	4.42	79.92	22.7	80.18	64.44	99.49	0.85
86.62	4.36	80.05	21.79	80.31	62.67	99.65	0.88
86.76	4.32	80.17	20.87	80.43	61.74	99.8	0.84
86.9	4.29	80.3	19.84	80.56	60.04	99.96	0.82
87.04	4.23	80.43	19.12	80.69	58.9	100.12	0.81
87.17	4.16	80.55	18.24	80.82	57.47	100.28	0.8
87.31	4.15	80.68	17.49	80.94	56.1	100.44	0.84
87.45	4.12	80.81	16.69	81.07	55.16	100.59	0.78
87.59	4.06	80.94	16.03	81.2	53.54	100.75	0.76
87.72	4.07	81.06	15.41	81.33	52.66	100.91	0.76
87.86	4.04	81.19	14.77	81.45	51.07	101.07	0.76
88	4	81.32	14.18	81.58	50.06	101.23	0.76
88.14	3.98	81.44	13.59	81.71	48.69	101.39	0.73
88.27	3.95	81.57	13.1	81.84	47.33	101.54	0.75
88.41	3.99	81.7	12.58	81.96	46.27	101.7	0.74
88.55	3.93	81.83	12.09	82.09	44.75	101.86	0.74
88.69	3.93	81.95	11.68	82.22	43.81	102.02	0.73
88.82	3.9	82.08	11.22	82.35	42.19	102.18	0.75
88.96	3.91	82.21	10.85	82.47	41.14	102.33	0.72
89.1	3.91	82.33	10.46	82.6	39.71	102.49	0.7
89.24	3.88	82.46	10.19	82.73	38.37	102.65	0.7
89.37	3.87	82.59	9.79	82.86	37.21	102.81	0.72
89.51	3.85	82.71	9.48	82.98	35.67	102.97	0.73
89.65	3.86	82.84	9.16	83.11	34.76	103.13	0.69
89.79	3.8	82.97	8.88	83.24	33.1	103.28	0.7
89.92	3.79	83.1	8.62	83.37	32.06	103.44	0.68
90.06	3.76	83.22	8.37	83.49	30.64	103.6	0.71
90.2	3.75	83.35	8.13	83.62	29.45	103.76	0.71
90.34	3.71	83.48	7.88	83.75	28.32	103.92	0.7
90.47	3.7	83.6	7.68	83.88	26.87	104.07	0.7
90.61	3.64	83.73	7.48	84	26.02	104.23	0.66
90.75	3.64	83.86	7.23	84.13	24.58	104.39	0.67
90.89	3.61	83.99	7.06	84.26	23.73	104.55	0.66
91.02	3.58	84.11	6.89	84.39	22.41	104.71	0.64
91.16	3.55	84.24	6.74	84.51	21.48	104.87	0.67
91.3	3.5	84.37	6.53	84.64	20.53	105.02	0.63
91.44	3.49	84.49	6.39	84.77	19.36	105.18	0.65
91.57	3.47	84.62	6.27	84.9	18.68	105.34	0.62
91.71	3.4	84.75	6.13	85.02	17.56	105.5	0.69
91.85	3.38	84.87	6	85.15	16.93	105.66	0.62
91.99	3.35	85	5.87	85.28	15.9	105.81	0.64
92.12	3.33	85.13	5.76	85.41	15.18	105.97	0.61
92.26	3.3	85.26	5.64	85.53	14.43	106.13	0.64
92.4	3.27	85.38	5.56	85.66	13.62	106.29	0.61
92.54	3.22	85.51	5.42	85.79	13.19	106.45	0.63
92.67	3.18	85.64	5.34	85.92	12.33	106.61	0.62
92.81	3.14	85.76	5.23	86.04	11.96	106.76	0.61
92.95	3.16	85.89	5.18	86.17	11.18	106.92	0.62
93.09	3.1	86.02	5.07	86.3	10.72	107.08	0.59
93.22	3.07	86.15	4.95	86.43	10.21	107.24	0.61
93.36	3.04	86.27	4.93	86.55	9.69	107.4	0.61
93.5	3.02	86.4	4.81	86.68	9.34	107.55	0.62
93.64	2.99	86.53	4.75	86.81	8.78	107.71	0.58
93.77	2.98	86.65	4.68	86.93	8.55	107.87	0.57
93.91	3	86.78	4.61	87.06	8.07	108.03	0.61
94.05	2.92	86.91	4.56	87.19	7.79	108.19	0.57
94.19	2.96	87.03	4.49	87.32	7.41	108.34	0.58
94.32	2.9	87.16	4.4	87.44	7.09	108.5	0.6
94.46	2.88	87.29	4.36	87.57	6.85	108.66	0.6
94.6	2.88	87.42	4.32	87.7	6.5	108.82	0.55
94.74	2.82	87.54	4.26	87.83	6.36	108.98	0.6
94.87	2.83	87.67	4.23	87.95	6.04	109.14	0.61
95.01	2.84	87.8	4.19	88.08	5.88	109.29	0.59
95.15	2.79	87.92	4.09	88.21	5.67	109.45	0.56
95.29	2.78	88.05	4.04	88.34	5.47	109.61	0.59
95.42	2.79	88.18	4.05	88.46	5.32	109.77	0.56
95.56	2.73	88.31	3.96	88.59	5.12	109.93	0.55
95.7	2.76	88.43	3.95	88.72	5.02	110.08	0.54
95.84	2.74	88.56	3.92	88.85	4.82	110.24	0.57
95.97	2.73	88.69	3.86	88.97	4.75	110.4	0.57
96.11	2.74	88.81	3.83	89.1	4.57	110.56	0.58
96.25	2.7	88.94	3.8	89.23	4.49	110.72	0.59
96.39	2.71	89.07	3.75	89.36	4.36	110.88	0.58
96.52	2.7	89.19	3.72	89.48	4.26	111.03	0.55
96.66	2.72	89.32	3.67	89.61	4.22	111.19	0.58
96.8	2.68	89.45	3.66	89.74	4.03	111.35	0.59
96.94	2.67	89.58	3.63	89.87	3.98	111.51	0.65
97.07	2.67	89.7	3.55	89.99	3.88	111.67	0.6
97.21	2.69	89.83	3.54	90.12	3.87	111.82	0.65
97.35	2.63	89.96	3.52	90.25	3.78	111.98	0.67
97.49	2.67	90.08	3.49	90.38	3.68	112.14	0.66
97.62	2.64	90.21	3.49	90.5	3.64	112.3	0.64
97.76	2.64	90.34	3.43	90.63	3.58	112.46	0.65
97.9	2.64	90.47	3.4	90.76	3.52	112.62	0.68
98.04	2.6	90.59	3.38	90.89	3.52	112.77	0.64
98.17	2.64	90.72	3.35	91.01	3.42	112.93	0.68
98.31	2.64	90.85	3.33	91.14	3.37	113.09	0.66
98.45	2.63	90.97	3.3	91.27	3.3	113.25	0.65
98.59	2.66	91.1	3.25	91.4	3.31	113.41	0.61
98.72	2.62	91.23	3.25	91.52	3.24	113.56	0.65
98.86	2.6	91.35	3.23	91.65	3.19	113.72	0.63
99	2.61	91.48	3.22	91.78	3.16	113.88	0.62
99.14	2.6	91.61	3.14	91.91	3.14	114.04	0.64
99.27	2.61	91.74	3.12	92.03	3.11	114.2	0.63
99.41	2.61	91.86	3.1	92.16	3.04	114.36	0.6
99.55	2.61	91.99	3.06	92.29	3.06	114.51	0.6
99.69	2.6	92.12	3.04	92.42	2.98	114.67	0.58
99.82	2.6	92.24	3.02	92.54	2.97	114.83	0.6
99.96	2.61	92.37	2.99	92.67	2.91	114.99	0.58
100.1	2.61	92.5	2.97	92.8	2.91	115.15	0.59
100.24	2.59	92.63	2.93	92.93	2.85	115.3	0.57
100.37	2.6	92.75	2.93	93.05	2.81	115.46	0.55
100.51	2.58	92.88	2.9	93.18	2.84	115.62	0.59
100.65	2.56	93.01	2.85	93.31	2.75	115.78	0.56
100.79	2.56	93.13	2.85	93.44	2.75	115.94	0.56
100.92	2.56	93.26	2.8	93.56	2.73	116.1	0.57
101.06	2.58	93.39	2.79	93.69	2.69	116.25	0.55
101.2	2.58	93.51	2.78	93.82	2.67	116.41	0.58
101.34	2.6	93.64	2.79	93.95	2.66	116.57	0.57
101.47	2.61	93.77	2.72	94.07	2.62	116.73	0.63
101.61	2.56	93.9	2.69	94.2	2.56	116.89	0.57
101.75	2.58	94.02	2.7	94.33	2.58	117.04	0.68
101.89	2.61	94.15	2.67	94.46	2.54	117.2	0.76
102.02	2.6	94.28	2.67	94.58	2.53	117.36	0.82
102.16	2.58	94.4	2.64	94.71	2.5	117.52	0.74
102.3	2.58	94.53	2.61	94.84	2.46	117.68	0.83
102.44	2.56	94.66	2.57	94.97	2.44	117.84	0.77
102.57	2.61	94.79	2.56	95.09	2.43	117.99	0.8
102.71	2.61	94.91	2.54	95.22	2.43	118.15	0.78
102.85	2.64	95.04	2.52	95.35	2.39	118.31	0.79
102.99	2.66	95.17	2.53	95.48	2.37	118.47	0.77
103.12	2.66	95.29	2.5	95.6	2.37	118.63	0.76
103.26	2.66	95.42	2.46	95.73	2.31	118.78	0.8
103.4	2.65	95.55	2.46	95.86	2.32	118.94	0.77
103.54	2.69	95.67	2.47	95.99	2.29	119.1	0.79
103.67	2.63	95.8	2.44	96.11	2.31	119.26	0.73
103.81	2.7	95.93	2.43	96.24	2.27	119.42	0.77
103.95	2.73	96.06	2.43	96.37	2.26	119.57	0.72
104.09	2.72	96.18	2.39	96.5	2.24	119.73	0.78
104.22	2.74	96.31	2.38	96.62	2.26	119.89	0.7
104.36	2.75	96.44	2.37	96.75	2.24	120.05	0.77
104.5	2.8	96.56	2.36	96.88	2.22	120.21	0.76
104.64	2.79	96.69	2.36	97.01	2.2	120.37	0.75
104.77	2.8	96.82	2.32	97.13	2.19	120.52	0.75
104.91	2.83	96.95	2.34	97.26	2.15	120.68	0.74
105.05	2.86	97.07	2.32	97.39	2.14	120.84	0.74
105.19	2.87	97.2	2.29	97.52	2.19	121	0.71
105.32	2.88	97.33	2.29	97.64	2.15	121.16	0.78
105.46	2.91	97.45	2.31	97.77	2.15	121.31	0.66
105.6	2.9	97.58	2.29	97.9	2.16	121.47	0.74
105.74	2.92	97.71	2.26	98.02	2.16	121.63	0.7
105.87	2.94	97.83	2.27	98.15	2.15	121.79	0.74
106.01	2.96	97.96	2.25	98.28	2.15	121.95	0.7
106.15	2.98	98.09	2.22	98.41	2.15	122.11	0.76
106.29	2.98	98.22	2.24	98.53	2.09	122.26	0.7
106.42	2.98	98.34	2.22	98.66	2.13	122.42	0.73
106.56	3	98.47	2.23	98.79	2.12	122.58	0.71
106.7	3.02	98.6	2.21	98.92	2.12	122.74	0.71
106.84	3.02	98.72	2.18	99.04	2.11	122.9	0.71
106.97	3.03	98.85	2.19	99.17	2.08	123.05	0.72
107.11	3.07	98.98	2.19	99.3	2.12	123.21	0.71
107.25	3.05	99.11	2.18	99.43	2.1	123.37	0.66
107.39	3.1	99.23	2.17	99.55	2.05	123.53	0.73
107.52	3.09	99.36	2.17	99.68	2.09	123.69	0.67
107.66	3.09	99.49	2.18	99.81	2.07	123.85	0.7
107.8	3.1	99.61	2.14	99.94	2.04	124	0.68
107.94	3.08	99.74	2.15	100.06	2.05	124.16	0.73
108.07	3.1	99.87	2.17	100.19	2.07	124.32	0.67
108.21	3.13	99.99	2.12	100.32	2.03	124.48	0.7
108.35	3.1	100.12	2.17	100.45	2.07	124.64	0.66
108.49	3.11	100.25	2.16	100.57	2.05	124.79	0.69
108.62	3.13	100.38	2.15	100.7	2.05	124.95	0.66
108.76	3.1	100.5	2.13	100.83	2.05	125.11	0.66
108.9	3.09	100.63	2.13	100.96	2.04	125.27	0.7
109.04	3.09	100.76	2.11	101.08	2.04	125.43	0.67
109.17	3.06	100.88	2.11	101.21	2.02	125.59	0.69
109.31	3.01	101.01	2.14	101.34	2.03	125.74	0.6
109.45	3	101.14	2.1	101.47	2	125.9	0.68
109.59	2.98	101.27	2.12	101.59	2.01	126.06	0.67
109.72	2.93	101.39	2.09	101.72	1.99	126.22	0.69
109.86	2.89	101.52	2.08	101.85	2	126.38	0.63
110	2.86	101.65	2.1	101.98	1.97	126.53	0.68
110.14	2.83	101.77	2.07	102.1	1.96	126.69	0.63
110.27	2.79	101.9	2.08	102.23	1.99	126.85	0.67
110.41	2.75	102.03	2.05	102.36	1.99	127.01	0.64
110.55	2.73	102.15	2.07	102.49	1.95	127.17	0.65
110.69	2.7	102.28	2.07	102.61	1.92	127.33	0.64
110.82	2.67	102.41	2.03	102.74	1.94	127.48	0.64
110.96	2.66	102.54	2.07	102.87	1.93	127.64	0.65
111.1	2.62	102.66	2.07	103	1.96	127.8	0.63
111.24	2.58	102.79	2.07	103.12	1.96	127.96	0.69
111.37	2.58	102.92	2.07	103.25	1.95	128.12	0.63
111.51	2.59	103.04	2.06	103.38	1.93	128.27	0.66
111.65	2.59	103.17	2.06	103.51	1.93	128.43	0.61
111.79	2.58	103.3	2.08	103.63	1.92	128.59	0.67
111.92	2.57	103.43	2.02	103.76	1.91	128.75	0.62
112.06	2.54	103.55	2.07	103.89	1.91	128.91	0.67
112.2	2.56	103.68	2.07	104.02	1.92	129.06	0.62
112.34	2.53	103.81	2.02	104.14	1.89	129.22	0.61
112.47	2.51	103.93	2.01	104.27	1.92	129.38	0.61
112.61	2.5	104.06	2.04	104.4	1.92	129.54	0.63
112.75	2.49	104.19	2.03	104.53	1.93	129.7	0.63
112.89	2.52	104.31	2.04	104.65	1.94	129.86	0.61
113.02	2.48	104.44	2.05	104.78	1.92	130.01	0.65
113.16	2.48	104.57	2	104.91	1.93	130.17	0.62
113.3	2.5	104.7	2.03	105.04	1.93	130.33	0.63
113.44	2.49	104.82	2.03	105.16	1.92	130.49	0.63
113.57	2.51	104.95	2.02	105.29	1.92	130.65	0.64
113.71	2.51	105.08	2.02	105.42	1.9	130.8	0.64
113.85	2.5	105.2	2.07	105.55	1.93	130.96	0.64
113.99	2.51	105.33	2.05	105.67	1.91	131.12	0.62
114.12	2.53	105.46	2.06	105.8	1.88	131.28	0.66
114.26	2.51	105.59	2.02	105.93	1.91	131.44	0.62
114.4	2.5	105.71	2.04	106.06	1.92	131.6	0.65
114.54	2.5	105.84	2.06	106.18	1.92	131.75	0.61
114.67	2.48	105.97	2.03	106.31	1.9	131.91	0.6
114.81	2.5	106.09	2.03	106.44	1.91	132.07	0.63
114.95	2.49	106.22	2.03	106.57	1.93	132.23	0.6
115.09	2.46	106.35	2	106.69	1.89	132.39	0.64
115.22	2.46	106.47	2.02	106.82	1.9	132.54	0.59
115.36	2.44	106.6	2.02	106.95	1.91	132.7	0.64
115.5	2.42	106.73	2.03	107.08	1.89	132.86	0.59
115.64	2.43	106.86	2.01	107.2	1.88	133.02	0.63
115.77	2.42	106.98	2.02	107.33	1.87	133.18	0.61
115.91	2.44	107.11	2.01	107.46	1.9	133.34	0.64
116.05	2.42	107.24	2	107.59	1.87	133.49	0.62
116.19	2.39	107.36	2.01	107.71	1.88	133.65	0.61
116.32	2.42	107.49	2.03	107.84	1.86	133.81	0.6
116.46	2.41	107.62	2	107.97	1.86	133.97	0.6
116.6	2.42	107.75	2	108.1	1.87	134.13	0.6
116.74	2.41	107.87	2.01	108.22	1.91	134.28	0.6
116.87	2.43	108	2.01	108.35	1.88	134.44	0.62
117.01	2.42	108.13	1.98	108.48	1.86	134.6	0.59
117.15	2.41	108.25	2.01	108.6	1.87	134.76	0.61
117.29	2.4	108.38	1.98	108.73	1.87	134.92	0.63
117.42	2.39	108.51	1.97	108.86	1.85	135.08	0.61
117.56	2.4	108.63	2.01	108.99	1.87	135.23	0.59
117.7	2.37	108.76	1.94	109.11	1.88	135.39	0.6
117.84	2.41	108.89	1.98	109.24	1.86	135.55	0.61
117.97	2.41	109.02	1.96	109.37	1.85	135.71	0.6
118.11	2.4	109.14	1.95	109.5	1.84	135.87	0.59
118.25	2.42	109.27	1.96	109.62	1.84	136.02	0.59
118.39	2.42	109.4	1.95	109.75	1.84	136.18	0.58
118.52	2.43	109.52	1.94	109.88	1.83	136.34	0.57
118.66	2.43	109.65	1.95	110.01	1.81	136.5	0.57
118.8	2.44	109.78	1.92	110.13	1.82	136.66	0.57
118.94	2.42	109.91	1.94	110.26	1.86	136.82	0.57
119.07	2.44	110.03	1.94	110.39	1.82	136.97	0.56
119.21	2.44	110.16	1.94	110.52	1.83	137.13	0.58
119.35	2.44	110.29	1.95	110.64	1.84	137.29	0.58
119.49	2.47	110.41	1.92	110.77	1.83	137.45	0.54
119.62	2.44	110.54	1.93	110.9	1.85	137.61	0.55
119.76	2.43	110.67	1.9	111.03	1.85	137.76	0.55
119.9	2.42	110.79	1.91	111.15	1.82	137.92	0.55
120.04	2.44	110.92	1.92	111.28	1.83	138.08	0.57
120.17	2.47	111.05	1.93	111.41	1.88	138.24	0.55
120.31	2.43	111.18	1.92	111.54	1.86	138.4	0.54
120.45	2.44	111.3	1.96	111.66	1.83	138.56	0.55
120.59	2.4	111.43	1.95	111.79	1.87	138.71	0.57
120.72	2.43	111.56	1.95	111.92	1.88	138.87	0.55
120.86	2.41	111.68	1.96	112.05	1.88	139.03	0.53
121	2.42	111.81	1.97	112.17	1.87	139.19	0.56
121.14	2.44	111.94	1.95	112.3	1.89	139.35	0.54
121.27	2.43	112.07	1.98	112.43	1.91	139.5	0.54
121.41	2.41	112.19	1.93	112.56	1.88	139.66	0.52
121.55	2.38	112.32	1.99	112.68	1.89	139.82	0.52
121.69	2.4	112.45	1.98	112.81	1.89	139.98	0.51
121.82	2.42	112.57	1.99	112.94	1.87	140.14	0.52
121.96	2.42	112.7	2.02	113.07	1.89	140.29	0.54
122.1	2.42	112.83	2	113.19	1.87	140.45	0.53
122.24	2.41	112.95	1.99	113.32	1.87	140.61	0.55
122.37	2.4	113.08	2	113.45	1.85	140.77	0.52
122.51	2.39	113.21	1.98	113.58	1.87	140.93	0.53
122.65	2.39	113.34	2.01	113.7	1.88	141.09	0.52
122.79	2.39	113.46	2	113.83	1.85	141.24	0.5
122.92	2.39	113.59	2.01	113.96	1.86	141.4	0.53
123.06	2.37	113.72	2.01	114.09	1.84	141.56	0.53
123.2	2.37	113.84	1.97	114.21	1.85	141.72	0.53
123.34	2.36	113.97	1.99	114.34	1.89	141.88	0.55
123.47	2.39	114.1	1.98	114.47	1.88	142.03	0.5
123.61	2.37	114.23	1.98	114.6	1.82	142.19	0.53
123.75	2.39	114.35	2	114.72	1.82	142.35	0.49
123.89	2.38	114.48	2	114.85	1.84	142.51	0.5
124.02	2.4	114.61	1.99	114.98	1.83	142.67	0.55
124.16	2.39	114.73	1.99	115.11	1.83	142.83	0.53
124.3	2.4	114.86	1.96	115.23	1.84	142.98	0.54
124.44	2.36	114.99	1.98	115.36	1.84	143.14	0.53
124.57	2.37	115.11	1.95	115.49	1.84	143.3	0.55
124.71	2.38	115.24	1.98	115.62	1.81	143.46	0.54
124.85	2.39	115.37	1.96	115.74	1.81	143.62	0.53
124.99	2.37	115.5	1.97	115.87	1.82	143.77	0.54
125.12	2.36	115.62	1.98	116	1.83	143.93	0.53
125.26	2.38	115.75	1.96	116.13	1.82	144.09	0.54
125.4	2.35	115.88	1.97	116.25	1.83	144.25	0.53
125.54	2.35	116	1.99	116.38	1.77	144.41	0.55
125.67	2.38	116.13	2.02	116.51	1.8	144.57	0.56
125.81	2.38	116.26	1.97	116.64	1.8	144.72	0.52
125.95	2.34	116.39	1.95	116.76	1.81	144.88	0.5
126.09	2.39	116.51	1.97	116.89	1.82	145.04	0.53
		116.64	1.97	117.02	1.83	145.2	0.51
		116.77	1.97	117.15	1.82	145.36	0.5
		116.89	1.98	117.27	1.8	145.51	0.53
		117.02	1.94	117.4	1.79	145.67	0.53
		117.15	1.98	117.53	1.78	145.83	0.52
		117.27	1.99	117.66	1.82	145.99	0.54
		117.4	1.97	117.78	1.79	146.15	0.52
		117.53	2.02	117.91	1.78	146.31	0.55
		117.66	2.01	118.04	1.83	146.46	0.54
		117.78	2	118.17	1.81	146.62	0.51
		117.91	1.98	118.29	1.81	146.78	0.51
		118.04	1.97	118.42	1.79	146.94	0.54
		118.16	2.02	118.55	1.81	147.1	0.54
		118.29	1.96	118.68	1.79	147.25	0.53
		118.42	1.97	118.8	1.82	147.41	0.54
		118.55	1.99	118.93	1.79	147.57	0.51
		118.67	1.97	119.06	1.81	147.73	0.51
		118.8	1.99	119.19	1.81	147.89	0.51
		118.93	1.98	119.31	1.82	148.05	0.52
		119.05	2.02	119.44	1.78	148.2	0.53
		119.18	1.98	119.57	1.79	148.36	0.5
		119.31	2.02	119.69	1.76	148.52	0.49
		119.43	1.99	119.82	1.81	148.68	0.48
		119.56	2.01	119.95	1.79	148.84	0.49
		119.69	2.01	120.08	1.81	148.99	0.52
		119.82	2	120.2	1.82
		119.94	1.94	120.33	1.8
		120.07	1.98	120.46	1.82
		120.2	1.96	120.59	1.82
				120.71	1.8
				120.84	1.79
				120.97	1.79
				121.1	1.77
				121.22	1.8
				121.35	1.78
				121.48	1.77
				121.61	1.77
				121.73	1.77
				121.86	1.8
				121.99	1.77
				122.12	1.74
				122.24	1.78
				122.37	1.78
				122.5	1.73
				122.63	1.74
				122.75	1.75
				122.88	1.72

## Sheet: Figure 5b
PML1-256		PML1-256 W157E		PML1-256 F158E		PML1-256I122P/V123P
Sedimentation coefficient (S)	c(s) (Absorbance/S)	Sedimentation coefficient (S)	c(s) (Absorbance/S)	Sedimentation coefficient (S)	c(s) (Absorbance/S)	Sedimentation coefficient (S)	c(s) (Absorbance/S)
0	0.00752	0	0.00574	0	0.00694	0	0.00675
0.1005	0.000285477	0.1005	0.09857	0.1005	0.03688	0.15152	0.73208
0.201	1.20345e-09	0.201	0.000514274	0.201	0.000670574	0.30303	0.00512
0.30151	8.75919e-14	0.30151	2.13893e-06	0.30151	4.95227e-05	0.45454	1.5478e-05
0.40201	1.72398e-14	0.40201	9.75239e-09	0.40201	1.22147e-05	0.60606	1.05169e-08
0.50251	4.23749e-14	0.50251	6.2771e-11	0.50251	7.24337e-06	0.75758	2.34743e-12
0.60301	5.4951e-14	0.60301	7.66528e-13	0.60301	7.51932e-06	0.90909	6.94266e-15
0.70352	5.29626e-14	0.70352	7.01099e-14	0.70352	1.07912e-05	1.06061	3.24003e-14
0.80402	2.59151e-14	0.80402	6.57838e-14	0.80402	1.86721e-05	1.21212	9.1775e-15
0.90452	3.32358e-14	0.90452	4.54639e-15	0.90452	3.68475e-05	1.36364	7.40336e-15
1.00503	9.92651e-15	1.00503	9.11019e-15	1.00503	8.27676e-05	1.51515	2.54522e-15
1.10553	4.66598e-14	1.10553	6.84412e-14	1.10553	0.000212358	1.66667	1.62041e-08
1.20603	2.53473e-14	1.20603	1.88744e-16	1.20603	0.000599946	1.81818	3.89611e-05
1.30653	2.99276e-16	1.30653	2.90354e-11	1.30653	0.00185	1.9697	0.01007
1.40704	5.57039e-10	1.40704	2.4316e-09	1.40704	0.0058	2.12121	0.17687
1.50754	1.03208e-07	1.50754	2.05152e-07	1.50754	0.01789	2.27273	0.53009
1.60804	9.54022e-06	1.60804	1.3565e-05	1.60804	0.05137	2.42424	0.5287
1.70854	0.000368214	1.70854	0.000507018	1.70854	0.13264	2.57576	0.41004
1.80905	0.00567	1.80905	0.00959	1.80905	0.29411	2.72727	0.42718
1.90955	0.03463	1.90955	0.086	1.90955	0.54944	2.87879	0.53402
2.01005	0.09595	2.01005	0.36992	2.01005	0.83143	3.0303	0.81605
2.11055	0.14395	2.11055	0.79135	2.11055	1	3.18182	1
2.21106	0.14721	2.21106	1	2.21106	0.97293	3.33333	0.82417
2.31156	0.12318	2.31156	0.84448	2.31156	0.79341	3.48485	0.58105
2.41206	0.106	2.41206	0.58111	2.41206	0.57253	3.63636	0.41601
2.51256	0.10266	2.51256	0.37045	2.51256	0.39875	3.78788	0.30155
2.61307	0.12059	2.61307	0.24755	2.61307	0.28325	3.93939	0.22116
2.71357	0.16687	2.71357	0.18622	2.71357	0.21955	4.09091	0.17522
2.81407	0.25967	2.81407	0.16098	2.81407	0.19132	4.24242	0.14759
2.91457	0.41445	2.91457	0.16039	2.91457	0.18663	4.39394	0.13577
3.01508	0.62599	3.01508	0.17935	3.01508	0.19657	4.54545	0.12137
3.11558	0.84923	3.11558	0.21278	3.11558	0.22194	4.69697	0.10794
3.21608	1	3.21608	0.24996	3.21608	0.24913	4.84848	0.09059
3.31658	0.93607	3.31658	0.28173	3.31658	0.27317	5	0.072
3.41709	0.75998	3.41709	0.29706	3.41709	0.27833	5.15152	0.05662
3.51759	0.53762	3.51759	0.28143	3.51759	0.26441	5.30303	0.04634
3.61809	0.35475	3.61809	0.24484	3.61809	0.22723	5.45455	0.03832
3.71859	0.23049	3.71859	0.19555	3.71859	0.18964	5.60606	0.03193
3.8191	0.16095	3.8191	0.15393	3.8191	0.14634	5.75758	0.02794
3.9196	0.12219	3.9196	0.11658	3.9196	0.11209	5.90909	0.02484
4.0201	0.10379	4.0201	0.08993	4.0201	0.08726	6.06061	0.0236
4.1206	0.10098	4.1206	0.07063	4.1206	0.06823	6.21212	0.02209
4.22111	0.10925	4.22111	0.05756	4.22111	0.05508	6.36364	0.02197
4.32161	0.12987	4.32161	0.04852	4.32161	0.04553	6.51515	0.02076
4.42211	0.16173	4.42211	0.04218	4.42211	0.0402	6.66667	0.02094
4.52261	0.20425	4.52261	0.03899	4.52261	0.03615	6.81818	0.02118
4.62312	0.25285	4.62312	0.03726	4.62312	0.03325	6.9697	0.01972
4.72362	0.29254	4.72362	0.03542	4.72362	0.03095	7.12121	0.0189
4.82412	0.30667	4.82412	0.03402	4.82412	0.02884	7.27273	0.01741
4.92462	0.29175	4.92462	0.03218	4.92462	0.02684	7.42424	0.0151
5.02513	0.24948	5.02513	0.03064	5.02513	0.02493	7.57576	0.01279
5.12563	0.19396	5.12563	0.0282	5.12563	0.02306	7.72727	0.01107
5.22613	0.13653	5.22613	0.02514	5.22613	0.02074	7.87879	0.00953
5.32663	0.09198	5.32663	0.02183	5.32663	0.01875	8.0303	0.0083
5.42714	0.06	5.42714	0.01786	5.42714	0.01659	8.18182	0.00768
5.52764	0.03885	5.52764	0.01466	5.52764	0.01475	8.33333	0.00734
5.62814	0.02593	5.62814	0.01185	5.62814	0.01291	8.48485	0.00714
5.72864	0.01792	5.72864	0.00953	5.72864	0.01143	8.63636	0.00712
5.82915	0.0134	5.82915	0.00773	5.82915	0.00995	8.78788	0.00712
5.92965	0.01068	5.92965	0.00633	5.92965	0.00863	8.93939	0.0072
6.03015	0.00908	6.03015	0.00528	6.03015	0.00745	9.09091	0.00709
6.13065	0.00835	6.13065	0.00451	6.13065	0.00649	9.24242	0.00698
6.23116	0.00807	6.23116	0.00393	6.23116	0.00562	9.39394	0.00674
6.33166	0.00814	6.33166	0.00352	6.33166	0.00486	9.54545	0.00663
6.43216	0.00838	6.43216	0.00321	6.43216	0.00428	9.69697	0.00658
6.53266	0.0088	6.53266	0.003	6.53266	0.00376	9.84848	0.00671
6.63317	0.00924	6.63317	0.00289	6.63317	0.00336	10	0.00698
6.73367	0.00957	6.73367	0.00278	6.73367	0.00304	10.1515	0.0075
6.83417	0.00956	6.83417	0.00271	6.83417	0.00282	10.303	0.00833
6.93467	0.00938	6.93467	0.00267	6.93467	0.00263	10.4545	0.00916
7.03518	0.00884	7.03518	0.00264	7.03518	0.00252	10.6061	0.01021
7.13568	0.00804	7.13568	0.00265	7.13568	0.00248	10.7576	0.01092
7.23618	0.00707	7.23618	0.00265	7.23618	0.00248	10.9091	0.0112
7.33668	0.00607	7.33668	0.00269	7.33668	0.00255	11.0606	0.01088
7.43719	0.0051	7.43719	0.00273	7.43719	0.00264	11.2121	0.00971
7.53769	0.00418	7.53769	0.00278	7.53769	0.00279	11.3636	0.00807
7.63819	0.00341	7.63819	0.00281	7.63819	0.00297	11.5152	0.00617
7.73869	0.00272	7.73869	0.00287	7.73869	0.00317	11.6667	0.00441
7.8392	0.00217	7.8392	0.00287	7.8392	0.00337	11.8182	0.00294
7.9397	0.00172	7.9397	0.00286	7.9397	0.00357	11.9697	0.00186
8.0402	0.00135	8.0402	0.00282	8.0402	0.00372	12.1212	0.00113
8.1407	0.00105	8.1407	0.00276	8.1407	0.00381	12.2727	0.000676929
8.24121	0.000808817	8.24121	0.00264	8.24121	0.00383	12.4242	0.000399368
8.34171	0.000613093	8.34171	0.00249	8.34171	0.00379	12.5758	0.000238212
8.44221	0.000459805	8.44221	0.00233	8.44221	0.00365	12.7273	0.000142061
8.54271	0.00033964	8.54271	0.00217	8.54271	0.00344	12.8788	8.92972e-05
8.64322	0.000245874	8.64322	0.002	8.64322	0.0032	13.0303	5.84566e-05
8.74372	0.000176837	8.74372	0.00184	8.74372	0.00293	13.1818	4.06301e-05
8.84422	0.000125313	8.84422	0.00171	8.84422	0.00263	13.3333	3.03201e-05
8.94472	8.7764e-05	8.94472	0.00157	8.94472	0.00236	13.4848	2.40641e-05
9.04523	6.10247e-05	9.04523	0.00146	9.04523	0.00209	13.6364	2.24351e-05
9.14573	4.29625e-05	9.14573	0.00137	9.14573	0.00186	13.7879	2.37923e-05
9.24623	3.03129e-05	9.24623	0.00127	9.24623	0.00165	13.9394	2.96768e-05
9.34673	2.16476e-05	9.34673	0.00119	9.34673	0.00147	14.0909	4.51893e-05
9.44724	1.57583e-05	9.44724	0.00111	9.44724	0.00132	14.2424	8.02759e-05
9.54774	1.17786e-05	9.54774	0.00102	9.54774	0.00119	14.3939	0.000201902
9.64824	9.10444e-06	9.64824	0.000932976	9.64824	0.00108	14.5455	0.000662329
9.74874	7.17534e-06	9.74874	0.000840781	9.74874	0.000992075	14.697	0.00289
9.84925	5.88561e-06	9.84925	0.000745584	9.84925	0.000910917	14.8485	0.01712
9.94975	4.98358e-06	9.94975	0.00065131	9.94975	0.000841694	15	0.27716
10.0503	4.33461e-06	10.0503	0.000556988	10.0503	0.00078526
10.1508	3.91236e-06	10.1508	0.000470316	10.1508	0.000732469
10.2513	3.6189e-06	10.2513	0.000391896	10.2513	0.000682742
10.3518	3.42519e-06	10.3518	0.000323916	10.3518	0.000642514
10.4523	3.33522e-06	10.4523	0.000265706	10.4523	0.000604558
10.5528	3.29217e-06	10.5528	0.000220616	10.5528	0.000570538
10.6533	3.3124e-06	10.6533	0.000182347	10.6533	0.000538364
10.7538	3.38769e-06	10.7538	0.000153158	10.7538	0.000511774
10.8543	3.4863e-06	10.8543	0.000130414	10.8543	0.00048804
10.9548	3.6396e-06	10.9548	0.000115045	10.9548	0.000467947
11.0553	3.81234e-06	11.0553	0.000102664	11.0553	0.000451614
11.1558	4.01432e-06	11.1558	9.46436e-05	11.1558	0.000441573
11.2563	4.24042e-06	11.2563	8.90571e-05	11.2563	0.000432434
11.3568	4.45027e-06	11.3568	8.70781e-05	11.3568	0.000430728
11.4573	4.63318e-06	11.4573	8.75213e-05	11.4573	0.000432836
11.5578	4.80186e-06	11.5578	9.02877e-05	11.5578	0.00044055
11.6583	4.87124e-06	11.6583	9.50167e-05	11.6583	0.000451999
11.7588	4.8605e-06	11.7588	0.000102788	11.7588	0.000471774
11.8593	4.75875e-06	11.8593	0.000113494	11.8593	0.000497179
11.9598	4.53226e-06	11.9598	0.000126559	11.9598	0.000526907
12.0603	4.1933e-06	12.0603	0.000142918	12.0603	0.000566479
12.1608	3.7589e-06	12.1608	0.000163339	12.1608	0.000611234
12.2613	3.26599e-06	12.2613	0.000186186	12.2613	0.000665279
12.3618	2.73381e-06	12.3618	0.000213097	12.3618	0.000721697
12.4623	2.21931e-06	12.4623	0.000241907	12.4623	0.000784213
12.5628	1.74928e-06	12.5628	0.000272678	12.5628	0.000849194
12.6633	1.33126e-06	12.6633	0.000305871	12.6633	0.000908227
12.7638	9.93471e-07	12.7638	0.000337595	12.7638	0.000963531
12.8643	7.22627e-07	12.8643	0.00036848	12.8643	0.00101
12.9648	5.1918e-07	12.9648	0.000394277	12.9648	0.00103
13.0653	3.67932e-07	13.0653	0.000417416	13.0653	0.00103
13.1658	2.59522e-07	13.1658	0.000434952	13.1658	0.00102
13.2663	1.83262e-07	13.2663	0.000445137	13.2663	0.000976903
13.3668	1.30814e-07	13.3668	0.000451153	13.3668	0.000918106
13.4673	9.39269e-08	13.4673	0.000450621	13.4673	0.000845879
13.5678	6.89604e-08	13.5678	0.000445639	13.5678	0.000766633
13.6683	5.1543e-08	13.6683	0.000437202	13.6683	0.000687222
13.7688	3.95638e-08	13.7688	0.000426052	13.7688	0.000608267
13.8693	3.11652e-08	13.8693	0.000415736	13.8693	0.000535858
13.9698	2.53373e-08	13.9698	0.000402718	13.9698	0.000475167
14.0704	2.11704e-08	14.0704	0.000390895	14.0704	0.000422368
14.1709	1.82447e-08	14.1709	0.000381227	14.1709	0.000380299
14.2714	1.6257e-08	14.2714	0.000371457	14.2714	0.000348491
14.3719	1.48671e-08	14.3719	0.000365423	14.3719	0.000326043
14.4724	1.40397e-08	14.4724	0.000360384	14.4724	0.000311234
14.5729	1.36269e-08	14.5729	0.000357339	14.5729	0.000305335
14.6734	1.35331e-08	14.6734	0.000356038	14.6734	0.000305746
14.7739	1.37778e-08	14.7739	0.000355756	14.7739	0.000315519
14.8744	1.44261e-08	14.8744	0.000357319	14.8744	0.000332137
14.9749	1.54203e-08	14.9749	0.000359738	14.9749	0.000356871
15.0754	1.68954e-08	15.0754	0.000360543	15.0754	0.000390281
15.1759	1.88891e-08	15.1759	0.000362809	15.1759	0.000432789
15.2764	2.15352e-08	15.2764	0.000365215	15.2764	0.000485248
15.3769	2.50273e-08	15.3769	0.000362985	15.3769	0.000545829
15.4774	2.96035e-08	15.4774	0.000361564	15.4774	0.000616699
15.5779	3.56326e-08	15.5779	0.000357152	15.5779	0.000694464
15.6784	4.3709e-08	15.6784	0.000350429	15.6784	0.000774958
15.7789	5.43118e-08	15.7789	0.000340115	15.7789	0.000860079
15.8794	6.87185e-08	15.8794	0.000330375	15.8794	0.000944121
15.9799	8.80622e-08	15.9799	0.000316795	15.9799	0.00102
16.0804	1.13915e-07	16.0804	0.000301811	16.0804	0.00109
16.1809	1.49655e-07	16.1809	0.000286199	16.1809	0.00115
16.2814	1.98117e-07	16.2814	0.000269113	16.2814	0.00119
16.3819	2.63464e-07	16.3819	0.000251768	16.3819	0.00121
16.4824	3.53199e-07	16.4824	0.000234772	16.4824	0.00122
16.5829	4.75442e-07	16.5829	0.000219217	16.5829	0.0012
16.6834	6.4047e-07	16.6834	0.000203394	16.6834	0.00117
16.7839	8.63322e-07	16.7839	0.000189138	16.7839	0.00113
16.8844	1.15902e-06	16.8844	0.000175404	16.8844	0.00108
16.9849	1.55099e-06	16.9849	0.000164411	16.9849	0.00102
17.0854	2.06472e-06	17.0854	0.000153668	17.0854	0.000954871
17.1859	2.72785e-06	17.1859	0.000145077	17.1859	0.000887557
17.2864	3.59233e-06	17.2864	0.000138058	17.2864	0.000822261
17.3869	4.68049e-06	17.3869	0.000132443	17.3869	0.000757765
17.4874	6.069e-06	17.4874	0.000128173	17.4874	0.000698016
17.5879	7.80311e-06	17.5879	0.000125486	17.5879	0.000642003
17.6884	1.00005e-05	17.6884	0.000124292	17.6884	0.000591346
17.7889	1.27393e-05	17.7889	0.000124256	17.7889	0.000546116
17.8894	1.61804e-05	17.8894	0.000125927	17.8894	0.000508765
17.99	2.04518e-05	17.99	0.000129041	17.99	0.000476814
18.0905	2.58964e-05	18.0905	0.000133637	18.0905	0.000450316
18.191	3.27621e-05	18.191	0.000139291	18.191	0.000431097
18.2915	4.14369e-05	18.2915	0.000147141	18.2915	0.000418209
18.392	5.25342e-05	18.392	0.000155936	18.392	0.000411773
18.4925	6.67977e-05	18.4925	0.000166371	18.4925	0.000413208
18.593	8.54221e-05	18.593	0.000177289	18.593	0.000422308
18.6935	0.000109445	18.6935	0.000190706	18.6935	0.000440595
18.794	0.000140709	18.794	0.000204025	18.794	0.000469504
18.8945	0.000182342	18.8945	0.000217621	18.8945	0.000511863
18.995	0.000236553	18.995	0.000232664	18.995	0.000570109
19.0955	0.000309541	19.0955	0.00024683	19.0955	0.000651593
19.196	0.000407141	19.196	0.000259927	19.196	0.000760584
19.2965	0.000538706	19.2965	0.000272336	19.2965	0.000906993
19.397	0.000716285	19.397	0.000282665	19.397	0.00111
19.4975	0.000958857	19.4975	0.000290735	19.4975	0.00138
19.598	0.00129	19.598	0.000297064	19.598	0.00175
19.6985	0.00175	19.6985	0.000300355	19.6985	0.00227
19.799	0.00238	19.799	0.000301124	19.799	0.003
19.8995	0.00325	19.8995	0.00029934	19.8995	0.00401
20	0.0089	20	0.000589439	20	0.0109

## Sheet: Figure 5c
	number	blank	Firefly luciferase	Renilla luciferase
pACT-VECTOR+pBind-PML	1	92	417204	12047194
	2	244	355588	12096310
	3	200	416555	13414044
pACT-PML+pBind-PML	1	126	5885766	5923699
	2	120	4543173	6150699
	3	223	6207299	7169669
pACT-PML F158E+pBind-PML	1	148	283852	6096840
	2	144	216406	5589840
	3	122	171248	5168047
pACT-PML W157E+pBind-PML	1	167	1095497	10615930
	2	121	1102138	12085430
	3	89	883309	12319448
pACT-PML I122P/V123P+pBind-PML	1	134	3823526	6842329
	2	98	3947811	8707006
	3	126	3667866	6975678

## Sheet: Figure 5e
NBs counts(per cell)
PML	W157E	F158E	I122P/V123P
28	0	0	3
26	0	0	4
30	0	0	7
17	0	0	5
15	0	0	3
26	0	0	4
20	0	0	6
15	1	0	5
25	0	0	1
16	1	0	12
23	0	0	11
24	0	0	2
13	0	0	1
14	0	0	6
20	0	1	5
20	0	0	5
16	0	0	8
18	0	0	5
28	0	0	7
32	0	0	9
23	0	1	10
25	1	1	13
22	1	1	3
19	1	0	3
21	1	2	2
20	1	0	5
19	2	0	8
17	1	2	6
15	1	0	6
25	2	0	5

[truncated: 10 more sheets: Figure 5f, Figure 6b, Figure 7, Supplementary 3b, Supplementary 4a, Supplementary 4c, Supplementary 4e, Supplementary 5b, Supplementary 6b, Supplementary 7b]
